# Supplementary material for: Species-Specific Stress Responses to Selenium Nanoparticles in Pseudomonas aeruginosa and Proteus mirabilis
Source: Nanomaterials (Basel). 2025 Sep 12;15(18):1404. doi: 10.3390/nano15181404 (PMC12472632; doi:10.3390/nano15181404)
Supplement: Supplementary file 1 [file nanomaterials-15-01404-s001.zip › nanomaterials-3832085-supplementary.xlsx]

## Sheet: S1-TotalProtein-Pa
Table. S1. Proteins identified from P. aeruginosa PA14 following selenium nanoparticle treatment.
Protein ID	Gene name	Protein description	Fold Ratio			Expression Pattern (EP)			EP group	COG ID	KEGG number
			10 min	30 min	60 min	10 min	30 min	60 min
WIV38167.1	dnaK	molecular chaperone DnaK	-1.21258	-0.865598	-0.867669	D	NC	NC	23	O	ko:K04043
WIV37601.1	pctC	methyl-accepting chemotaxis protein PctC	-1.005	-0.50959	-0.481439	D	NC	NC	23	NT	ko:K03406
WIV39447.1	-	PP2C family serine/threonine-protein phosphatase	-1.00286	-0.622588	-1.03177	D	NC	D	13	T	-
WIV36424.1	clpX	ATP-dependent Clp protease ATP-binding subunit ClpX	-1.11247	-0.921049	-0.806228	D	NC	NC	23	O	ko:K03544
WIV41754.1	bkdB	dihydrolipoamide acetyltransferase family protein	-1.4337	-1.01866	-1.09583	D	D	D	3	C	ko:K09699
WIV37700.1	ftsZ	cell division protein FtsZ	-1.40909	-1.03457	-0.686882	D	D	NC	8	D	ko:K03531
WIV40768.1	-	DNA polymerase III subunit gamma/tau	-1.14856	-0.75661	-0.803916	D	NC	NC	23	-	-
WIV36698.1	dnaX	30S ribosomal protein S2	-1.10586	-0.947641	-0.794463	D	NC	NC	23	H	ko:K02343
WIV40288.1	rpsB	TonB-dependent receptor	-1.20053	-1.19044	-1.03342	D	D	D	3	J	ko:K02967
WIV36856.1	-	transcriptional regulator NirQ	-1.16812	-1.31473	-1.41889	D	D	D	3	P	ko:K02014
WIV39496.1	nirQ	NO-inducible flavohemoprotein	-1.09954	-1.04997	-0.857853	D	D	NC	8	S	ko:K04748
WIV41294.1	hmp	bifunctional 3-demethylubiquinone 3-O-methyltransferase/2-octaprenyl-6-hydroxy phenol methylase	-1.15575	-0.976875	-0.804121	D	NC	NC	23	C	ko:K05916
WIV40783.1	ubiG	universal stress protein	-1.04358	-0.961329	-1.16387	D	NC	D	13	H	ko:K00568
WIV38431.1	-	3-hydroxyacyl-CoA dehydrogenase	-1.1381	-0.588709	-0.445284	D	NC	NC	23	T	-
WIV41447.1	fadB2x	peroxiredoxin	-1.13284	-0.620461	-0.794886	D	NC	NC	23	IQ	-
WIV40476.1	lsfA	osmoprotectant NAGGN system M42 family peptidase	-1.17749	-0.985983	-1.06376	D	NC	D	13	O	-
WIV40464.1	IV02_22805	ribosome recycling factor	-1.37056	-0.960687	-1.19607	D	NC	D	13	G	-
WIV40291.1	frr	serine O-acetyltransferase	-1.18166	-0.924781	-0.997969	D	NC	NC	23	J	ko:K02838
WIV40092.1	cysE	lipid kinase YegS	-1.35288	-1.21222	-1.17333	D	D	D	3	E	ko:K00640
WIV40919.1	yegS	N-acetylmuramate/N-acetylglucosamine kinase	-1.42562	-1.04923	-1.27162	D	D	D	3	I	-
WIV39575.1	-	adenosine deaminase	-1.34093	-1.43304	-0.739764	D	D	NC	8	S	ko:K07102
WIV39117.1	add	agmatinase	-1.15938	-0.728169	-0.715073	D	NC	NC	23	F	ko:K01488,ko:K21053
WIV36807.1	speB	nucleotide exchange factor GrpE	-1.57597	-0.442005	-0.415037	D	NC	NC	23	E	ko:K01479,ko:K01480,ko:K12255,ko:K18459
WIV38168.1	grpE	translation initiation factor IF-3	-1.13017	-0.504505	-0.621488	D	NC	NC	23	O	ko:K03687
WIV41908.1	infC	bacterioferritin	-1.17571	-0.829648	-0.67423	D	NC	NC	23	J	ko:K02520
WIV39686.1	bfrA	isoprenoid biosynthesis glyoxalase ElbB	-1.09251	-1	-1.0363	D	D	D	3	P	ko:K03594
WIV38651.1	elbB	ABC transporter substrate-binding protein	-1.0733	-0.842185	-1.57048	D	NC	D	13	Q	-
WIV37794.1	dppA1	aspartate-semialdehyde dehydrogenase	-1.03308	-0.834785	-0.906891	D	NC	NC	23	E	ko:K02035,ko:K12368
WIV40829.1	usg	slipin family protein	-1.03964	-0.499074	-0.567574	D	NC	NC	23	E	ko:K00133
WIV37985.1	-	OmpA family protein	-1.34266	0.703018	0.343122	D	NC	NC	23	O	-
WIV37401.1	yiaD	16S rRNA (cytidine(1402)-2'-O)-methyltransferase	-1.24755	-0.804365	-0.664962	D	NC	NC	23	M	ko:K12216
WIV37715.1	rsmI	2-heptyl-4(1H)-quinolone synthase subunit PqsB	-1.01398	-0.862918	-0.780925	D	NC	NC	23	H	ko:K07056
WIV37243.1	-	Nudix family hydrolase	-1.73035	-1.5217	-1.78074	D	D	D	3	I	ko:K18001
WIV37694.1	mutT	ATP-binding protein	-1.06619	-0.46551	-0.0798007	D	NC	NC	23	HL	ko:K03574
WIV41117.1	-	cyanide-forming glycine dehydrogenase subunit HcnC	-1.12806	-0.631452	-0.571951	D	NC	NC	23	S	ko:K06923
WIV41827.1	hcnC	2-oxo-4-hydroxy-4-carboxy-5-ureidoimidazoline decarboxylase	-1.69479	-2.11145	-1.82789	D	D	D	3	E	ko:K10816
WIV36714.1	uraD	two-component system response regulator NarL	-1.09115	-0.518785	-0.601248	D	NC	NC	23	S	-
WIV40027.1	narL	pyrroline-5-carboxylate reductase	-1.13419	-1.04336	-0.930515	D	D	NC	8	T	ko:K07684
WIV39372.1	proC	phosphoenolpyruvate--protein phosphotransferase	-1.4667	-1.08665	-0.908704	D	D	NC	8	E	ko:K00286
WIV40380.1	fruB	P1 family peptidase	-1.48816	-1.1894	-0.9333	D	D	NC	8	G	ko:K02768,ko:K08483,ko:K11183,ko:K11189
WIV36744.1	dmpA	GspE/PulE family protein	-1.06128	-0.93848	-1.25904	D	NC	D	13	EQ	ko:K01266
WIV38616.1	gspE	TonB-dependent receptor	-1.01886	-1.21948	-1.30023	D	D	D	3	NU	ko:K02454
WIV39413.1	bfrG	M14-type cytosolic carboxypeptidase	-1.09422	-0.5603	-0.195016	D	NC	NC	23	P	ko:K02014
WIV41109.1	-	50S ribosomal protein L17	-1.17292	-0.815767	-0.357103	D	NC	NC	23	E	-
WIV39684.1	rplQ	1-phosphofructokinase	-1.04572	-1.13301	-0.971171	D	D	NC	8	J	ko:K02879
WIV40381.1	fruK	50S ribosomal protein L13	-1.654	-0.960107	-1.05964	D	NC	D	13	H	ko:K00882,ko:K16370
WIV37726.1	rplM	F0F1 ATP synthase subunit delta	-1.44392	-0.681716	-1.31544	D	NC	D	13	J	ko:K02871
WIV38956.1	atpH	HDOD domain-containing protein	-1	-0.313158	-0.30589	D	NC	NC	23	C	ko:K02113
WIV37483.1	-	RdgB/HAM1 family non-canonical purine NTP pyrophosphatase	-1.30174	-0.823802	-0.792842	D	NC	NC	23	T	ko:K01915
WIV39366.1	rdgB	PhzF family phenazine biosynthesis protein	-1.21927	-0.185065	-0.563221	D	NC	NC	23	F	ko:K02428
WIV38122.1	-	bacteriohemerythrin	-2.85219	-2.02294	-2.34255	D	D	D	3	S	ko:K07054
WIV36551.1	-	CoA-acylating methylmalonate-semialdehyde dehydrogenase	-1.05699	-0.535037	-0.466753	D	NC	NC	23	C	ko:K07216
WIV40371.1	-	YggS family pyridoxal phosphate-dependent enzyme	-2.05755	-1.84961	-1.82085	D	D	D	3	C	ko:K00140
WIV39373.1	yggS	sulfate ABC transporter ATP-binding protein	-1.02385	-1.06037	-1.28688	D	D	D	3	S	ko:K06997
WIV39258.1	cysA	Fe-S cluster assembly protein IscX	-1.28434	-0.632268	-0.436348	D	NC	NC	23	P	ko:K02045
WIV40100.1	iscX	3-hydroxyisobutyrate dehydrogenase	-1.04026	-1.05853	-1.30875	D	D	D	3	S	-
WIV40372.1	mmsB	DUF2076 domain-containing protein	-1.17605	-0.970419	-1.16993	D	NC	D	13	I	ko:K00020,ko:K19711
WIV39955.1	yba2	DUF3203 family protein	-1.02518	-0.880305	-1.24419	D	NC	D	13	S	ko:K09945
WIV36205.1	-	5'/3'-nucleotidase SurE	-1.92961	-1.35614	-2.27753	D	D	D	3	S	-
WIV40319.1	surE	macro domain-containing protein	-1.13719	-1.31996	-1.37615	D	D	D	3	S	ko:K03787
WIV36477.1	-	oxidative damage protection protein	-1.10042	-1.4548	-1.21553	D	D	D	3	S	-
WIV38554.1	yggX	hypothetical protein P4A98_00545	-1.32962	-1.07562	-1.39674	D	D	D	3	CO	-
WIV39073.1	-	DUF1244 domain-containing protein	-1.36883	-1.1809	-0.65973	D	D	NC	8	-	-
WIV40487.1	IV02_17390	23S rRNA (uridine(2552)-2'-O)-methyltransferase RlmE	-1.10242	-0.993959	-0.91765	D	NC	NC	23	S	ko:K09948
WIV38158.1	ftsJ	formate dehydrogenase accessory protein FdhE	-1.1684	-0.644238	-0.473252	D	NC	NC	23	J	ko:K02427
WIV38214.1	fdhE	flagellar assembly protein FliH	-1.20447	0.123382	0.392317	D	NC	NC	23	O	ko:K02380
WIV37134.1	fliH	VacJ family lipoprotein	-1.11321	-0.538096	-0.758294	D	NC	NC	23	N	ko:K02411
WIV40711.1	-	response regulator transcription factor	-1.04036	-0.32816	0.159941	D	NC	NC	23	M	ko:K04754
WIV37674.1	colR	DNA primase	-2.35509	-1.77574	-1.45343	D	D	D	3	K	-
WIV39556.1	dnaG	HAD family hydrolase	-2.38316	-1.81511	-0.965603	D	D	NC	8	L	ko:K02316
WIV39538.1	-	thiolase family protein	-1.3377	-3.03814	-2.4395	D	D	D	3	S	-
WIV40472.1	-	bifunctional GTP diphosphokinase/guanosine-3',5'-bis pyrophosphate 3'-pyrophosphohydrolase	-2.0477	-0.813231	-0.483083	D	NC	NC	23	I	ko:K00632
WIV38742.1	spoT	ATP-binding protein	-1.95387	-1.76501	-1.60595	D	D	D	3	KT	ko:K00951,ko:K01139
WIV37169.1	-	response regulator	-2.24231	1.41504	-0.650908	D	U	NC	25	O	ko:K04079
WIV41385.1	-	NRDE family protein	-4.23992	-1.11788	-0.879623	D	D	NC	8	KT	-
WIV39318.1	-	outer membrane protein assembly factor BamE	-1.23721	0.170959	-0.650416	D	NC	NC	23	S	-
WIV38171.1	bamE	RtcB family protein	-1.00939	-0.87317	-1.23676	D	NC	D	13	M	ko:K06186
WIV37986.1	rtcB	50S ribosomal protein L29	-2.79141	-2.15466	-3.57071	D	D	D	3	S	ko:K14415
WIV39666.1	rpmC	PTS IIA-like nitrogen regulatory protein PtsN	-1.14772	-0.726715	-1.07766	D	NC	D	13	J	ko:K02904
WIV37756.1	ptsN	single-stranded DNA-binding protein	-1.00606	-0.719448	-0.876989	D	NC	NC	23	G	ko:K02806
WIV37856.1	-	FKBP-type peptidyl-prolyl cis-trans isomerase	-1.03884	-1.21864	-1.28575	D	D	D	3	L	ko:K03111
WIV40227.1	fbp	GNAT family N-acetyltransferase	-1.23063	-1.33102	-0.922379	D	D	NC	8	G	ko:K01802,ko:K03772
WIV41326.1	yjcF	CsgG/HfaB family protein	-1.27049	-0.880111	-0.783896	D	NC	NC	23	S	-
WIV39015.1	csgG	hypothetical protein P4A98_17665	-1.43802	-1.28337	-0.88127	D	D	NC	8	M	-
WIV36573.1	-	T6SS immunity protein Tli4 family protein	-1.23545	-1.09795	-0.887525	D	D	NC	8	-	-
WIV36721.1	-	8-oxoguanine deaminase	-13.2877	-13.2877	-1.51559	D	D	D	3	-	-
WIV39110.1	atzB	ABC transporter ATP-binding protein	-1.0391	-0.620104	-1.16607	D	NC	D	13	F	ko:K12960,ko:K18456
WIV40743.1	mkl	xanthine dehydrogenase family protein molybdopterin-binding subunit	-1.24891	-1.44961	-1.36595	D	D	D	3	Q	ko:K02065
WIV36291.1	yagR	recombinase family protein	-1.07765	-0.239291	-2.20258	D	NC	D	13	C	ko:K11177
WIV40710.1	ybcK	alpha/beta hydrolase	-13.2877	-0.807001	-1.78978	D	NC	D	13	L	-
WIV41213.1	-	50S ribosomal protein L31	-1.19076	0.141709	0.0423873	D	NC	NC	23	S	-
WIV38453.1	rpmE	M48 family metallopeptidase	-1.17409	-1.17409	-0.7537	D	D	NC	8	J	ko:K02909
WIV39255.1	yggG	ISC system 2Fe-2S type ferredoxin	-1.18516	0.0476967	-1.24138	D	NC	D	13	O	ko:K07387
WIV40099.1	fdx	DUF3015 domain-containing protein	-1.02106	-0.938599	-1.28071	D	NC	D	13	C	ko:K04755
WIV38008.1	-	nucleoside diphosphate kinase regulator	-1.10007	-0.977861	-1.23359	D	NC	D	13	S	-
WIV38682.1	rnk	DUF4404 family protein	-1.07907	-1.01937	-1.36257	D	D	D	3	K	ko:K06140
WIV41143.1	-	polyhydroxyalkanoic acid system family protein	-1.75899	-0.552541	0.260299	D	NC	NC	23	S	-
WIV38466.1	-	LLM class flavin-dependent oxidoreductase	-1.19601	-1.83415	-0.654765	D	D	NC	8	S	-
WIV41519.1	yhbW	ParA family protein	-1.03065	0.0552499	-0.0262315	D	NC	NC	23	C	-
WIV38432.1	parA	YebC/PmpR family DNA-binding transcriptional regulator	-1.6911	-1.72852	-1.88873	D	D	D	3	D	ko:K03496
WIV37269.1	yebC	zinc uptake transcriptional repressor Zur	-1.1091	-1.20773	-1.72589	D	D	D	3	K	-
WIV38901.1	zur	helix-turn-helix transcriptional regulator	-1.4424	-1.47305	-1.34604	D	D	D	3	P	ko:K09823
WIV40886.1	-	HAD family hydrolase	-1.1809	-1.05445	-0.80776	D	D	NC	8	K	-
WIV38690.1	yigB	chemotaxis protein CheB	-1.05145	-0.155518	-0.454176	D	NC	NC	23	S	ko:K20862
WIV39393.1	chpB	aldo/keto reductase	-1.02237	-0.889342	-0.721911	D	NC	NC	23	NT	ko:K03412,ko:K06597
WIV40113.1	mocA	RNA polymerase sigma factor RpoS	-2.10601	-0.778326	-0.764027	D	NC	NC	23	C	-
WIV40321.1	rpoS	methionine biosynthesis protein MetW	-1.15329	-0.18968	0.117429	D	NC	NC	23	K	ko:K03087
WIV39368.1	metW	arginine--pyruvate transaminase AruH	-1.05226	-1.0288	-0.413138	D	D	NC	8	Q	-
WIV38379.1	aspC	glycerophosphodiester phosphodiesterase	-1.11136	-0.959358	-0.550344	D	NC	NC	23	E	ko:K00812,ko:K12252
WIV41660.1	glpQ	tRNA-binding protein	-2.47788	-1.69424	-3.00949	D	D	D	3	C	ko:K01126
WIV40734.1	csaA	choline ABC transporter substrate-binding protein	-1.07215	0.0461702	0.197037	D	NC	NC	23	J	ko:K06878
WIV38781.1	choX	transcriptional regulator Anr	-3.59741	-0.251807	-0.728537	D	NC	NC	23	E	ko:K02002
WIV36687.1	anr	nicotinate-nucleotide--dimethylbenzimidazole phosphoribosyltransferase	-2.50595	-2.39125	-2.29546	D	D	D	3	K	ko:K01420
WIV36940.1	cobT	murein hydrolase activator EnvC	-1.20535	-3.88844	-1.96333	D	D	D	3	F	ko:K00768
WIV38537.1	envC	LysR family transcriptional regulator ArgP	-2.00357	-0.457207	0.423916	D	NC	NC	23	D	-
WIV41956.1	argP	flagellar motor protein MotD	-3.2357	-3.18728	0.771059	D	D	NC	8	K	ko:K05596
WIV36768.1	motB	class I SAM-dependent methyltransferase	-1.08955	-0.565063	-1.03379	D	NC	D	13	N	ko:K02557
WIV40264.1	rsmJ	50S ribosomal protein L33	-1.17494	-0.529278	-1.42696	D	NC	D	13	J	ko:K15984
WIV38722.1	rpmG	glycine cleavage system protein GcvH	-1.21895	-0.623344	-0.171648	D	NC	NC	23	J	ko:K02913
WIV41561.1	gcvH	SCP2 sterol-binding domain-containing protein	-1.12553	-0.293408	-0.970253	D	NC	NC	23	E	ko:K02437
WIV36396.1	-	translation initiation factor Sui1	-1.63688	-1.85798	-2.51457	D	D	D	3	I	-
WIV38244.1	yciH	heavy metal response regulator transcription factor	-1.18948	-1.34994	-0.988945	D	D	NC	8	J	ko:K03113
WIV41139.1	copR	ATP-dependent protease subunit HslV	-1.28564	-0.808322	-0.691283	D	NC	NC	23	KT	ko:K07665
WIV38457.1	hslV	hypothetical protein P4A98_09320	-2.03085	-1.72087	-1.38032	D	D	D	3	O	ko:K01419
WIV40758.1	-	hydroperoxide stress response transcriptional regulator OhrR	-1.13163	-0.370238	-0.188445	D	NC	NC	23	-	-
WIV41092.1	ohrR	metallophosphoesterase family protein	-1.13454	0.349334	0.289956	D	NC	NC	23	K	-
WIV39330.1	-	GFA family protein	-1.23048	-0.498069	-0.695607	D	NC	NC	23	S	ko:K07095
WIV41252.1	-	DUF1937 family protein	-1.29572	-0.173536	-0.790859	D	NC	NC	23	S	-
WIV36738.1	-	PAS domain-containing hybrid sensor histidine kinase/response regulator	-1.29598	-1.56532	-1.96324	D	D	D	3	F	-
WIV40660.1	-	ribosome assembly RNA-binding protein YhbY	-3.1946	-0.699192	-0.768366	D	NC	NC	23	T	-
WIV38159.1	yhbY	glycerophosphodiester phosphodiesterase family protein	-1.77341	-1.20872	-0.936638	D	D	NC	8	J	ko:K07574
WIV38199.1	ugpQ_1	flagellar export chaperone FlgN	-1.20797	-2.81131	-2.41372	D	D	D	3	C	ko:K01126
WIV40575.1	flgN	efflux system transcriptional repressor MexL	-1.06451	-0.521198	-1.56408	D	NC	D	13	NOU	ko:K02399
WIV40266.1	-	ester cyclase	-1.42117	-1.07708	-1.37718	D	D	D	3	K	ko:K18301
WIV36825.1	-	transcriptional regulator	-1.68589	-1.05889	-0.542697	D	D	NC	8	S	-
WIV40658.1	-	pseudouridine synthase	-1.03328	-0.581171	-1.11316	D	NC	D	13	-	-
WIV41873.1	rluE	LysR substrate-binding domain-containing protein	-3.61121	-1.56651	-1.14081	D	D	D	3	G	ko:K06178,ko:K06181
WIV39916.1	-	RNA pyrophosphohydrolase	-2.13006	1.02924	1.12216	D	U	U	10	K	-
WIV39315.1	nudH	tetraacyldisaccharide 4'-kinase	-1.62225	0.581642	-0.479469	D	NC	NC	23	L	ko:K08311
WIV40961.1	lpxK	gamma-aminobutyraldehyde dehydrogenase	-1.07534	-1.19029	-1.30777	D	D	D	3	F	ko:K00912
WIV41792.1	prr	ParA family protein	-1.4956	0.786797	0.583425	D	NC	NC	23	C	ko:K00137
WIV37834.1	-	N-acetylmuramate alpha-1-phosphate uridylyltransferase	-1.48904	-2.18677	-1.18677	D	D	D	3	D	ko:K12055
WIV39576.1	-	sulfurtransferase-like selenium metabolism protein YedF	-1.40632	-1.17959	-1.49596	D	D	D	3	JM	ko:K00966,ko:K00992
WIV40312.1	-	2-amino-4-hydroxy-6-hydroxymethyldihydropteridine diphosphokinase	-1.16864	-1.24568	-1.75939	D	D	D	3	O	-
WIV39562.1	folK2	ATP-dependent DNA helicase RecG	-2.0406	-0.749294	-1.20805	D	NC	D	13	H	ko:K00950
WIV38749.1	recG	DUF3079 domain-containing protein	-1.29488	-1.66262	-0.665943	D	D	NC	8	L	ko:K03655
WIV39167.1	-	transcriptional regulator LasR	-1.6792	-1.29218	-2	D	D	D	3	S	-
WIV36799.1	lasR	M42 family peptidase	-2.07073	-0.812541	-0.557612	D	NC	NC	23	K	ko:K15852,ko:K18304,ko:K19734
WIV41844.1	-	MarR family transcriptional regulator	-1.91329	-2.01282	-1.9772	D	D	D	3	E	-
WIV37291.1	-	glutathione peroxidase	-2.39936	-1.8597	-1.00343	D	D	D	3	K	-
WIV41114.1	gpo	MotA/TolQ/ExbB proton channel family protein	-1.04694	-0.799903	0.264845	D	NC	NC	23	O	ko:K00432
WIV40959.1	exbB	arginyltransferase	-2.00277	-2.55103	-5.67464	D	D	D	3	U	ko:K03561
WIV41339.1	ate	cyanase	-2.54859	-2.72001	-2.54859	D	D	D	3	O	ko:K21420
WIV36175.1	cynS	TldD/PmbA family protein	-1.89715	-0.746473	-0.343408	D	NC	NC	23	P	ko:K01725
WIV41471.1	-	HAD family phosphatase	-1	1.20336	-1.10997	D	U	D	11	S	-
WIV36161.1	-	hypothetical protein P4A98_11435	-1.84741	-13.2877	-1.98544	D	D	D	3	S	-
WIV41158.1	-	peptide chain release factor N(5)-glutamine methyltransferase	-2.14838	-1.8452	-2.20537	D	D	D	3	-	-
WIV38069.1	prmC	alpha/beta hydrolase fold domain-containing protein	-1.03953	-2.37851	-1.82243	D	D	D	3	J	ko:K02493
WIV40869.1	-	mechanosensitive ion channel family protein	-1.90065	-3.33565	-13.2877	D	D	D	3	Q	-
WIV40457.1	ybdG	molybdenum cofactor guanylyltransferase MobA	-1.44412	-1.08127	-1.11074	D	D	D	3	M	ko:K16053
WIV40912.1	mobA	SirB1 family protein	-1.37197	-1.67807	-1.39334	D	D	D	3	H	ko:K03752
WIV40506.1	-	prolyl-tRNA synthetase associated domain-containing protein	-1.28851	-1.03653	-1.26665	D	D	D	3	S	-
WIV36384.1	-	response regulator transcription factor	-2.15045	-1.26024	-1.96403	D	D	D	3	S	ko:K19055
WIV36829.1	-	2-aminoethylphosphonate--pyruvate transaminase	-1.65517	-0.424688	-1.29513	D	NC	D	13	K	-
WIV36910.1	phnW	molybdopterin synthase catalytic subunit MoaE	-1.19068	-0.937264	-0.799362	D	NC	NC	23	E	ko:K00830,ko:K00839,ko:K03430
WIV39990.1	moaE	RnfH family protein	-1.74579	-1.88874	0.642638	D	D	NC	8	H	ko:K03635
WIV38172.1	rnfH	palmitoyltransferase PagP	-1.09766	-0.683328	-0.619472	D	NC	NC	23	S	ko:K09801
WIV36878.1	-	methyltransferase domain-containing protein	-1.01574	-0.563318	-0.465877	D	NC	NC	23	-	-
WIV37075.1	rrmA	Mks condensin complex protein MksB	-1.57319	-1.04809	-0.567333	D	D	NC	8	Q	ko:K00563
WIV38089.1	IV02_13120	hypothetical protein P4A98_18955	-4.6971	-3.86974	0.1676	D	D	NC	8	-	-
WIV36822.1	-	CsbD family protein	-1.57347	-1.4933	-2.20025	D	D	D	3	-	-
WIV38145.1	yjbJ	type B 50S ribosomal protein L31	-1.14938	-1.14938	-2.0335	D	D	D	3	S	-
WIV40341.1	rpmE2	cyclic di-GMP-binding protein PilZ	-1.38345	-0.143814	-0.522023	D	NC	NC	23	J	ko:K02909
WIV41149.1	-	cation transporter	-1.96077	-0.331479	-0.315596	D	NC	NC	23	S	-
WIV40366.1	-	rubredoxin	-1.07063	-0.653096	-0.50746	D	NC	NC	23	P	ko:K07213
WIV38755.1	-	hypothetical protein P4A98_13495	-1.53447	-1.11944	-1.83933	D	D	D	3	C	-
WIV41547.1	-	DUF2790 domain-containing protein	-1.19489	-1.37883	-1.6926	D	D	D	3	-	-
WIV36119.1	-	FadR/GntR family transcriptional regulator	-1.39281	-0.924913	-1.19434	D	NC	D	13	G	-
WIV39089.1	-	D-aminoacyl-tRNA deacylase	-1.53406	-1	-0.401814	D	D	NC	8	K	ko:K05799
WIV38483.1	dtd	3-phosphoglycerate kinase	-1.75661	-0.628657	-1.13338	D	NC	D	13	J	ko:K07560
WIV40726.1	-	hypothetical protein P4A98_29275	-1.22746	-2.35484	-2.23766	D	D	D	3	-	-
WIV38784.1	-	hypothetical protein P4A98_01960	-1.07313	-1.05783	-2.17267	D	D	D	3	-	-
WIV39349.1	-	methyltransferase domain-containing protein	-2.30401	-0.540568	-1.09889	D	NC	D	13	-	-
WIV38197.1	cmoM	hemerythrin domain-containing protein	-1.71425	-2.8365	-3.05889	D	D	D	3	J	ko:K06219
WIV41845.1	-	ATP-binding protein	-1.20314	-0.296821	0.712368	D	NC	NC	23	S	-
WIV37692.1	-	lipid IV(A) 4-amino-4-deoxy-L-arabinosyltransferase	-1.66756	-3.05089	-1.07775	D	D	D	3	T	-
WIV40386.1	arnT	hypothetical protein P4A98_05995	-3.68769	-2.5628	-4.10785	D	D	D	3	M	ko:K07264
WIV40114.1	-	gamma-glutamylcyclotransferase	-13.2877	-13.2877	-2.1652	D	D	D	3	-	-
WIV39749.1	-	3-(3-hydroxydecanoyloxy)decanoate synthase	-1.25731	-0.101695	-1.55506	D	NC	D	13	S	-
WIV40446.1	rhlA	iron-containing redox enzyme family protein	-1.00289	-0.631979	-0.503464	D	NC	NC	23	I	ko:K18100
WIV37373.1	pqqC2	ATPase	-2.15902	-2.79753	-1.02485	D	D	D	3	H	-
WIV37653.1	-	two-component system sensor histidine kinase CbrA	-13.2877	2.68899	2.70768	D	U	U	10	-	-
WIV38132.1	cbrA	GspE family T2SS ATPase variant XcpR	-1.64649	-13.2877	2.2698	D	D	U	15	T	-
WIV40842.1	gspE	50S ribosomal protein L34	-1.74336	0.599781	0.432486	D	NC	NC	23	NU	ko:K02454
WIV38969.1	rpmH	spermidine synthase	-2.04807	-1.51807	-1.00326	D	D	D	3	J	ko:K02914
WIV41098.1	-	phosphorylcholine phosphatase	-1.06685	-2.56281	-1.43514	D	D	D	3	E	ko:K00797
WIV38701.1	pchP	class I SAM-dependent methyltransferase	-5.45758	-6.31455	-4.4057	D	D	D	3	E	ko:K21830
WIV39839.1	-	glutaredoxin 3	-1.6109	-1.28701	-1.63066	D	D	D	3	Q	-
WIV38533.1	grxC	DNA-directed RNA polymerase subunit beta'	-1.12231	-0.882217	-0.823122	D	NC	NC	23	O	ko:K03676
WIV39652.1	rpoC	chemotaxis signal transduction system protein ChpA	0.958973	0.534657	0.965892	NC	NC	NC	1	K	ko:K03046
WIV39392.1	chpA	ATP-dependent chaperone ClpB	0.0582594	-0.159066	-0.176878	NC	NC	NC	1	T	ko:K02487,ko:K06596
WIV37944.1	clpB	AAA family protein disaggregase ClpG	-0.143591	-0.00761318	-0.0152668	NC	NC	NC	1	O	ko:K03695
WIV39436.1	-	elongation factor G	0.204141	0.435095	0.569491	NC	NC	NC	1	O	ko:K03696
WIV39655.1	fusA	phosphoribosylformylglycinamidine synthase	0.732436	0.869939	0.942331	NC	NC	NC	1	J	ko:K02355
WIV40179.1	purL	pyruvate dehydrogenase (acetyl-transferring), homodimeric type	0.790832	0.994763	1.13227	NC	NC	U	16	F	ko:K01952
WIV38419.1	aceE	bifunctional proline dehydrogenase/L-glutamate gamma-semialdehyde dehydrogenase PutA	0.501478	0.33232	0.696423	NC	NC	NC	1	C	ko:K00163
WIV37458.1	putA	bifunctional aconitate hydratase 2/2-methylisocitrate dehydratase	-0.259982	0.424284	0.421027	NC	NC	NC	1	CE	ko:K13821
WIV36438.1	acnB	LPS-assembly protein LptD	-0.43056	-0.0957422	-0.238204	NC	NC	NC	1	C	ko:K01682
WIV39574.1	lptD	molecular chaperone HtpG	0.574393	0.52402	0.509298	NC	NC	NC	1	M	ko:K04744
WIV36632.1	htpG	carbamoyl-phosphate synthase large subunit	-0.515357	-0.373583	-0.206029	NC	NC	NC	1	O	ko:K04079
WIV38162.1	carB	aminopeptidase N	0.608575	0.50166	0.551242	NC	NC	NC	1	F	ko:K01955
WIV40862.1	pepN	leucine--tRNA ligase	0.767637	0.815846	0.932886	NC	NC	NC	1	E	ko:K01256
WIV39923.1	leuS	aconitate hydratase AcnA	0.145726	0.191835	0.225474	NC	NC	NC	1	J	ko:K01869
WIV36668.1	acnA	phosphoenolpyruvate synthase	0.0909462	0.118514	0.0909462	NC	NC	NC	1	C	ko:K01681,ko:K20455
WIV36454.1	ppsA	translation initiation factor IF-2	-0.300579	-0.146133	-0.236803	NC	NC	NC	1	G	ko:K01007
WIV38150.1	infB	2-oxoglutarate dehydrogenase E1 component	0.553905	0.305977	0.655386	NC	NC	NC	1	J	ko:K02519
WIV36643.1	sucA	PrkA family serine protein kinase	0.929611	0.632067	1.14543	NC	NC	U	16	C	ko:K00164
WIV39567.1	yeaG	Fe/S-dependent 2-methylisocitrate dehydratase AcnD	-0.174632	-0.25647	-0.279101	NC	NC	NC	1	T	ko:K07180
WIV37444.1	acnD	endopeptidase La	0.31982	0.560179	0.623067	NC	NC	NC	1	C	ko:K01681,ko:K20455
WIV36423.1	lon	ribonucleoside-diphosphate reductase subunit alpha	0.562936	0.584963	0.759737	NC	NC	NC	1	O	ko:K01338
WIV37080.1	nrdA	nitrite reductase	0.952355	0.856575	1.0889	NC	NC	U	16	F	ko:K00525
WIV39495.1	nirS	isoleucine--tRNA ligase	0.758992	0.931828	1.08092	NC	NC	U	16	C	ko:K15864
WIV37963.1	ileS	DNA polymerase I	0.645931	0.811796	0.841061	NC	NC	NC	1	J	ko:K01870
WIV38895.1	polA	type I DNA topoisomerase	0.123382	0.162271	0.237039	NC	NC	NC	1	L	ko:K02335
WIV40931.1	topA	NADH-quinone oxidoreductase subunit NuoG	0.680932	0.673772	1.11548	NC	NC	U	16	L	ko:K03168
WIV41315.1	nuoG	ribonuclease E	0.471621	0.177741	0.149115	NC	NC	NC	1	C	ko:K00336
WIV40966.1	rne	chaperonin GroEL	-0.328422	-0.27518	-0.296241	NC	NC	NC	1	J	ko:K08300
WIV37679.1	groL	elongation factor G	-0.914181	-0.856164	-0.360245	NC	NC	NC	1	O	ko:K04077
WIV36157.1	fusA	glutamine--tRNA ligase/YqeY domain fusion protein	0.962147	0.826118	0.769923	NC	NC	NC	1	J	ko:K02355
WIV41931.1	glnS	alanine--tRNA ligase	0.129169	0.361908	0.351043	NC	NC	NC	1	J	ko:K01886
WIV37331.1	alaS	valine--tRNA ligase	-0.264972	0.0319193	-0.193106	NC	NC	NC	1	J	ko:K01872
WIV40073.1	valS	transcription-repair coupling factor	-0.108581	-0.152003	-0.0740006	NC	NC	NC	1	J	ko:K01873
WIV41902.1	mfd	TonB-dependent copper receptor	0.529355	0.344998	0.544197	NC	NC	NC	1	L	ko:K03723
WIV40118.1	oprC	SurA N-terminal domain-containing protein	0.238611	0.193942	0.128986	NC	NC	NC	1	P	ko:K02014
WIV36421.1	ppiD	preprotein translocase subunit SecA	-0.145236	0.183782	-0.00644061	NC	NC	NC	1	O	ko:K03770
WIV37697.1	secA	DEAD/DEAH box helicase	-0.0428131	-0.288569	-0.341037	NC	NC	NC	1	U	ko:K03070
WIV40165.1	-	type 4a pilus secretin PilQ	0.672195	0.48375	0.686842	NC	NC	NC	1	L	-
WIV38444.1	pilQ	arginine deiminase	-0.400753	-0.311202	-0.590356	NC	NC	NC	1	U	ko:K02507,ko:K02666
WIV39644.1	-	NADP-dependent isocitrate dehydrogenase	0.412054	0.389476	0.338525	NC	NC	NC	1	-	-
WIV38577.1	arcA	TAT-dependent nitrous-oxide reductase	0.287524	0.22177	0.773971	NC	NC	NC	1	E	ko:K01478
WIV41333.1	icd	trigger factor	0.555215	0.789012	0.736966	NC	NC	NC	1	C	ko:K00031
WIV40535.1	nosZ	phosphomannomutase/phosphoglucomutase	-0.0721498	0.0603005	-0.100164	NC	NC	NC	1	C	ko:K00376
WIV36426.1	tig	aerotaxis transducer Aer2	-0.336182	0.045867	-0.223068	NC	NC	NC	1	D	ko:K03545
WIV38728.1	algC	xylulose 5-phosphate 3-epimerase	-0.0938669	-0.106042	-0.247218	NC	NC	NC	1	GT	ko:K15778
WIV39144.1	aer2	TonB-dependent siderophore receptor PiuA	0.746025	0.476201	0.630924	NC	NC	NC	1	NT	ko:K03406
WIV40330.1	-	malate synthase G	0.575013	0.474229	0.915787	NC	NC	NC	1	G	-
WIV37806.1	-	NAD-dependent DNA ligase LigA	-0.279423	0.703018	0.490894	NC	NC	NC	1	P	ko:K16090
WIV39460.1	glcB	transcription termination factor Rho	-0.17433	-0.13516	-0.256014	NC	NC	NC	1	C	ko:K01638
WIV36701.1	ligA	DUF748 domain-containing protein	0.658719	0.49169	0.532766	NC	NC	NC	1	L	ko:K01972
WIV38645.1	rho	glycine--tRNA ligase subunit beta	-0.669923	-0.642678	-0.441471	NC	NC	NC	1	K	ko:K03628
WIV38142.1	-	NADP-dependent isocitrate dehydrogenase	0.856965	0.649733	0.407658	NC	NC	NC	1	M	-
WIV38976.1	glyS	aspartate--tRNA ligase	-0.174943	0.222392	0.179786	NC	NC	NC	1	J	ko:K01879
WIV41334.1	icd	phosphoenolpyruvate carboxykinase	0.044573	0.0292251	-0.0582378	NC	NC	NC	1	C	ko:K00031
WIV37270.1	aspS	catalase KatA	0.309991	0.303439	0.80349	NC	NC	NC	1	J	ko:K01876
WIV38599.1	pckA	UDP-N-acetylmuramoyl-L-alanyl-D-glutamate--2,6-diaminopimelate ligase	0.545511	0.875985	0.931694	NC	NC	NC	1	H	ko:K01610
WIV39685.1	katA	RNA polymerase-associated protein RapA	0.191868	0.399407	0.55141	NC	NC	NC	1	P	ko:K03781
WIV37710.1	murE	oligopeptidase A	-0.234465	-0.304691	-0.411343	NC	NC	NC	1	M	ko:K01928
WIV40618.1	rapA	30S ribosomal protein S1	0.288721	0.323655	0.638664	NC	NC	NC	1	K	ko:K03580
WIV39036.1	prlC	fatty acid oxidation complex subunit alpha FadB	0.59643	0.688331	0.78247	NC	NC	NC	1	E	ko:K01414
WIV40792.1	rpsA	amidohydrolase	0.181771	0.190732	0.294134	NC	NC	NC	1	J	ko:K02945
WIV40928.1	fadB	AsmA family protein	0.829115	0.654865	0.896622	NC	NC	NC	1	I	ko:K01782,ko:K01825
WIV41909.1	nfdA	type IV pilus biogenesis factor PilY1	0.148099	-0.00390445	-0.134777	NC	NC	NC	1	S	-
WIV38552.1	asmA	glutamine-hydrolyzing GMP synthase	0.0552295	-0.0870231	-0.0945176	NC	NC	NC	1	M	ko:K07289
WIV37957.1	pilY1	TonB-dependent Fe(3+) dicitrate receptor FecA	0.917538	0.618219	0.614346	NC	NC	NC	1	NU	ko:K02674
WIV40140.1	guaA	CTP synthase	0.808924	0.725935	0.754131	NC	NC	NC	1	F	ko:K01951
WIV40005.1	fecA	Fe-S protein assembly chaperone HscA	-0.404066	-0.154861	-0.612761	NC	NC	NC	1	P	ko:K16091
WIV40307.1	pyrG	lysine--tRNA ligase	0.874923	0.683055	0.847442	NC	NC	NC	1	F	ko:K01937
WIV40098.1	hscA	amino acid adenylation domain-containing protein	-0.269866	-0.147382	-0.224919	NC	NC	NC	1	O	ko:K04044
WIV40244.1	lysS	efflux transporter outer membrane subunit OpmH	-0.375938	0.0487114	0.0715213	NC	NC	NC	1	J	ko:K04567
WIV40600.1	-	formate dehydrogenase-N subunit alpha	-0.193178	-0.674349	-0.377021	NC	NC	NC	1	Q	ko:K12239,ko:K12240
WIV38377.1	tolC	threonine--tRNA ligase	-0.586862	-0.10497	-0.337834	NC	NC	NC	1	MU	ko:K12340
WIV38217.1	fdoG	Asp-tRNA(Asn)/Glu-tRNA(Gln) amidotransferase subunit GatB	0.216811	0.0275858	-0.0801703	NC	NC	NC	1	C	ko:K00123
WIV41214.1	thrS	cysteine--tRNA ligase	0.38521	0.513032	0.523785	NC	NC	NC	1	J	ko:K01868
WIV37776.1	gatB	phosphoenolpyruvate carboxylase	0.241329	0.385551	0.237797	NC	NC	NC	1	J	ko:K02434
WIV36431.1	cysS	transglutaminase family protein	-0.139096	0.214033	-0.0485439	NC	NC	NC	1	J	ko:K01883
WIV40257.1	ppc	malic enzyme	0.524662	0.240359	0.604515	NC	NC	NC	1	C	ko:K01595
WIV36183.1	-	succinate dehydrogenase flavoprotein subunit	-0.151164	0.24912	0.255461	NC	NC	NC	1	E	-
WIV38450.1	maeB	ADP-forming succinate--CoA ligase subunit beta	0.160465	0.393664	0.338802	NC	NC	NC	1	C	ko:K00027,ko:K00029
WIV36645.1	sdhA	motility hub landmark protein FimV	0.686501	0.72792	1.01123	NC	NC	U	16	C	ko:K00239
WIV36640.1	sucC	sodium-extruding oxaloacetate decarboxylase subunit alpha	-0.317127	-0.111955	-0.116119	NC	NC	NC	1	F	ko:K01903,ko:K14067
WIV40830.1	fimV	ATP-dependent zinc metalloprotease FtsH	-0.532668	-0.39899	-0.786209	NC	NC	NC	1	NU	ko:K08086
WIV38837.1	oadA	alpha-2-macroglobulin MagD	0.751232	1.10371	1.03103	NC	U	U	18	C	ko:K01960
WIV38157.1	ftsH	transcription termination factor NusA	-0.724514	-0.854149	-0.471848	NC	NC	NC	1	O	ko:K03798
WIV37781.1	yfaS	F0F1 ATP synthase subunit beta	0.570384	0.173268	0.460344	NC	NC	NC	1	S	ko:K06894
WIV38151.1	nusA	methionine--tRNA ligase	-0.575974	-0.277534	-0.455679	NC	NC	NC	1	K	ko:K02600
WIV38953.1	atpD	amino acid aminotransferase	-0.130584	-0.263034	-0.0469975	NC	NC	NC	1	C	ko:K02112
WIV40443.1	metG	proteolytic complex protein LbcA	0.162898	0.147791	0.237931	NC	NC	NC	1	J	ko:K01874
WIV40807.1	tyrB	bifunctional succinylornithine transaminase/acetylornithine aminotransferase	0.729664	0.667528	0.697204	NC	NC	NC	1	E	ko:K00832
WIV38072.1	-	2-isopropylmalate synthase	-0.366674	-0.240263	-0.570688	NC	NC	NC	1	S	-
WIV37339.1	argD	acyl-CoA dehydrogenase family protein	-0.321928	-0.08092	-0.257798	NC	NC	NC	1	E	ko:K00821,ko:K00840
WIV40116.1	leuA	pitrilysin family protein	0.0643346	-0.0921698	0.0507881	NC	NC	NC	1	E	ko:K01649
WIV39937.1	aidB	translation elongation factor Ts	-0.0723508	0.0576386	-0.0889337	NC	NC	NC	1	I	ko:K09456
WIV39352.1	pqqL	methyl-accepting chemotaxis protein PctA	-0.422611	-0.0421535	-0.392553	NC	NC	NC	1	S	ko:K07263
WIV40289.1	tsf	TonB-dependent receptor	0.187627	0.391868	0.344383	NC	NC	NC	1	J	ko:K02357
WIV37603.1	pctC	phenylacyl-CoA dehydrogenase	-0.454566	-0.198226	-0.441269	NC	NC	NC	1	NT	ko:K03406
WIV37459.1	irp	dihydrolipoyl dehydrogenase	-0.684138	0.350563	0.0100537	NC	NC	NC	1	P	ko:K02014
WIV39482.1	HA62_19490	nitrite/sulfite reductase	-0.0903465	0.0915241	-0.0492275	NC	NC	NC	1	I	-
WIV41753.1	lpdV	hypothetical protein P4A98_20735	0.0772195	0.549834	0.596484	NC	NC	NC	1	C	ko:K00382
WIV36388.1	cysI	methionine synthase	-0.0622843	0.239131	0.0440246	NC	NC	NC	1	C	ko:K00381
WIV37168.1	-	dihydrolipoyllysine-residue acetyltransferase	-0.0276563	0.0360693	-0.133856	NC	NC	NC	1	O	-
WIV36382.1	metH	chemotaxis protein CheA	0.533899	0.620019	0.338717	NC	NC	NC	1	E	ko:K00548
WIV38420.1	aceF	DNA gyrase subunit A	-0.860904	-0.662965	-0.522102	NC	NC	NC	1	C	ko:K00627
WIV36771.1	cheA	NADP-dependent glyceraldehyde-3-phosphate dehydrogenase	-0.556811	-0.141774	-0.19773	NC	NC	NC	1	T	ko:K03407
WIV40786.1	gyrA	amidase	0.517276	0.0268001	0.672425	NC	NC	NC	1	L	ko:K02469
WIV41685.1	gapN	ATP-dependent protease ATPase subunit HslU	0.0219306	0.180758	0.126846	NC	NC	NC	1	C	ko:K00131
WIV39750.1	gatA3	acyl-homoserine-lactone acylase QuiP	-0.186621	0.101948	-0.12279	NC	NC	NC	1	J	ko:K01426
WIV38458.1	hslU	FAD-binding and (Fe-S)-binding domain-containing protein	-0.838431	-0.475265	-0.202534	NC	NC	NC	1	O	ko:K03667
WIV37206.1	quiP	methyl-accepting chemotaxis protein	0.466876	0.22741	0.44119	NC	NC	NC	1	S	ko:K01434,ko:K07116
WIV38178.1	lldE	choline dehydrogenase	0.146015	0.457102	0.474102	NC	NC	NC	1	C	ko:K18930
WIV38036.1	-	UDP-N-acetylglucosamine 2-epimerase (non-hydrolyzing)	-0.100745	0.0981247	-0.128226	NC	NC	NC	1	NT	ko:K03406
WIV38775.1	betA	outer membrane protein assembly factor BamA	0.648097	0.566103	0.929611	NC	NC	NC	1	E	ko:K00108
WIV40796.1	wecB	AAA family ATPase	-0.910058	-0.765366	-0.518193	NC	NC	NC	1	M	ko:K01791,ko:K08068
WIV40296.1	bamA	glutamine--fructose-6-phosphate transaminase (isomerizing)	0.562505	0.579922	0.465887	NC	NC	NC	1	M	ko:K07277
WIV38107.1	-	flagellar filament capping protein FliD	0.638625	0.245635	0.388007	NC	NC	NC	1	S	ko:K07028
WIV38948.1	glmS	insulin-cleaving metalloproteinase outer membrane protein	0.423211	0.441435	0.308753	NC	NC	NC	1	M	ko:K00820
WIV37143.1	fliD	IMP dehydrogenase	-0.264546	-0.458488	-0.849508	NC	NC	NC	1	N	ko:K02407
WIV37663.1	icmP	glutamate--ammonia ligase	-0.703235	-0.1676	-0.50794	NC	NC	NC	1	P	ko:K07231
WIV40139.1	guaB	multidrug efflux RND transporter outer membrane channel subunit OprM	0.566165	0.0311759	0.554291	NC	NC	NC	1	F	ko:K00088
WIV38523.1	glnA	methyl-accepting chemotaxis protein	0.345711	0.067993	0.160872	NC	NC	NC	1	E	ko:K01915
WIV39406.1	oprM	ATP-dependent Clp protease ATP-binding subunit ClpA	0.257158	0.286304	0.10188	NC	NC	NC	1	MU	ko:K18139
WIV41306.1	-	Wsp signal transduction system chemoreceptor WspA	-0.48666	-0.419154	0.0455147	NC	NC	NC	1	T	ko:K03406
WIV41337.1	clpA	phosphate acetyltransferase	0.473371	0.302184	0.813345	NC	NC	NC	1	O	ko:K03694
WIV40236.1	wspA	glutamate--tRNA ligase	-0.354182	-0.268935	-0.317029	NC	NC	NC	1	NT	ko:K03406,ko:K13487
WIV37399.1	pta	excinuclease ABC subunit UvrA	0.542527	0.422857	0.749457	NC	NC	NC	1	C	ko:K13788
WIV40811.1	gltX	xanthine dehydrogenase family protein molybdopterin-binding subunit	0.440573	0.455679	0.824913	NC	NC	NC	1	J	ko:K01885
WIV39687.1	uvrA	adenylosuccinate synthase	0.377805	-0.0184963	0.0717015	NC	NC	NC	1	L	ko:K03701
WIV36344.1	-	acyl-CoA dehydrogenase	0.209453	0.257388	0.118941	NC	NC	NC	1	C	ko:K07303
WIV38342.1	purA	molecular chaperone DnaJ	-0.445199	-0.288125	-0.47255	NC	NC	NC	1	F	ko:K01939
WIV41133.1	fadE	proline--tRNA ligase	0.808776	0.237943	0.485427	NC	NC	NC	1	I	ko:K06445
WIV38166.1	dnaJ	pyruvate kinase	-0.878834	-0.903082	-0.719636	NC	NC	NC	1	O	ko:K03686
WIV37277.1	proS	metalloprotease PmbA	0.598863	0.71282	0.730967	NC	NC	NC	1	J	ko:K01881
WIV37624.1	pykA	phosphogluconate dehydratase	0.594288	0.575576	0.94566	NC	NC	NC	1	G	ko:K00873
WIV37764.1	pmbA	TonB-dependent receptor	-0.21864	0.0443941	-0.0692627	NC	NC	NC	1	S	ko:K03592
WIV40761.1	edd	peptidylprolyl isomerase	0.653401	0.585656	0.743198	NC	NC	NC	1	EG	ko:K01690
WIV38081.1	iutA	RNA polymerase sigma factor RpoD	-0.0229004	0.527015	0.420706	NC	NC	NC	1	HP	ko:K02014
WIV39573.1	surA	bifunctional phosphoribosylaminoimidazolecarboxamide formyltransferase/IMP cyclohydrolase	0.0174404	-0.141213	-0.37151	NC	NC	NC	1	M	ko:K03771
WIV39555.1	rpoD	FAD-binding oxidoreductase	0.116459	0.110558	0.272578	NC	NC	NC	1	K	ko:K03086
WIV38258.1	purH	N-succinylarginine dihydrolase	0.461278	0.23827	0.497711	NC	NC	NC	1	F	ko:K00602
WIV39295.1	IV02_25675	glucose/quinate/shikimate family membrane-bound PQQ-dependent dehydrogenase	0.528302	0.500132	0.500132	NC	NC	NC	1	C	ko:K00104
WIV37335.1	astB	glycerol kinase GlpK	-0.59309	-0.229533	-0.451349	NC	NC	NC	1	E	ko:K01484
WIV41714.1	gcd	AAA family ATPase	0.880585	0.758379	0.979632	NC	NC	NC	1	G	ko:K00117,ko:K05358
WIV40359.1	glpK	Mks condensin complex protein MksF	0.70044	0.656828	0.509328	NC	NC	NC	1	F	ko:K00864
WIV37979.1	IV02_30220	phosphoenolpyruvate--protein phosphotransferase	0.222392	0.163976	0.404984	NC	NC	NC	1	O	ko:K04770
WIV38091.1	HA62_28770	enoyl-ACP reductase FabV	-0.335722	-0.699192	-0.683073	NC	NC	NC	1	D	-
WIV39316.1	ptsP	amino acid aminotransferase	0.76885	0.603647	0.0239789	NC	NC	NC	1	T	ko:K08484
WIV40991.1	fabV	universal stress protein	-0.176878	-0.102538	-0.241008	NC	NC	NC	1	I	ko:K00209
WIV37364.1	aspC	phosphopyruvate hydratase	-0.138654	0.198381	0.205876	NC	NC	NC	1	E	ko:K00813,ko:K00832
WIV37645.1	-	B-type flagellin	0.192645	0.149056	0.38529	NC	NC	NC	1	T	-
WIV40309.1	eno	peptide chain release factor 3	-0.799406	-0.7856	-1.14229	NC	NC	D	22	G	ko:K01689
WIV37145.1	fliC	fumarate hydratase	-0.475338	-2.28445	-3.84496	NC	D	D	26	N	ko:K02406
WIV40003.1	prfC	histidinol dehydrogenase	0.544699	0.61552	0.489204	NC	NC	NC	1	J	ko:K02837
WIV37628.1	fumA	phenylalanine--tRNA ligase subunit beta	0.0425844	0.0897612	0.0525409	NC	NC	NC	1	C	ko:K01676
WIV37740.1	hisD	glucan biosynthesis protein G	0.58266	0.497212	0.542939	NC	NC	NC	1	E	ko:K00013
WIV41218.1	pheT	acetate--CoA ligase	-0.0766213	-0.17148	0.186413	NC	NC	NC	1	J	ko:K01890
WIV38482.1	mdoG	beta-ketoacyl-ACP synthase FabY	0.0995357	0.110183	0.419325	NC	NC	NC	1	P	ko:K03670
WIV37347.1	acsA	NADP-dependent succinate-semialdehyde dehydrogenase	0.0499252	-0.0944647	0.18117	NC	NC	NC	1	I	ko:K01895
WIV38580.1	-	methyl-accepting chemotaxis protein	0.407806	0.371094	0.8101	NC	NC	NC	1	IQ	ko:K18473
WIV39243.1	gabD	energy-dependent translational throttle protein EttA	0.0840643	0.214125	0.154886	NC	NC	NC	1	C	ko:K00135
WIV41023.1	-	electron transfer flavoprotein-ubiquinone oxidoreductase	-0.525757	-0.421116	-0.280294	NC	NC	NC	1	NT	ko:K03406
WIV37996.1	yjjK	flavodoxin-dependent (E)-4-hydroxy-3-methylbut-2-enyl-diphosphate synthase	-0.70738	-0.40191	-0.0813766	NC	NC	NC	1	S	ko:K06020
WIV40988.1	etfD	diaminopimelate decarboxylase	0.206052	0.367881	0.404523	NC	NC	NC	1	C	ko:K00311
WIV40105.1	ispG	methyl-accepting chemotaxis protein PctB	0.249581	0.0913617	0.267104	NC	NC	NC	1	I	ko:K03526
WIV38686.1	lysA	bifunctional D-glycero-beta-D-manno-heptose-7-phosphate kinase/D-glycero-beta-D-manno-heptose 1-phosphate adenylyltransferase HldE	0.00705476	0.147754	0.105652	NC	NC	NC	1	E	ko:K01586
WIV37604.1	pctC	arginine decarboxylase	-0.669851	-0.535759	-0.727185	NC	NC	NC	1	NT	ko:K03406
WIV38400.1	hldE	S9 family peptidase	0.796069	0.457045	0.653269	NC	NC	NC	1	H	ko:K03272,ko:K21344
WIV38243.1	speA	methyl-accepting chemotaxis protein	0.498119	0.628906	1.00742	NC	NC	U	16	E	ko:K01585
WIV36916.1	ptrB	NADH-quinone oxidoreductase subunit NuoF	0.395929	0.211504	0.104589	NC	NC	NC	1	E	ko:K01354
WIV41304.1	-	multidrug efflux RND transporter permease subunit MexB	-0.253215	0.159724	0	NC	NC	NC	1	NT	ko:K03406
WIV41316.1	nuoF	ribonuclease R	0.935551	0.653349	1.0174	NC	NC	U	16	C	ko:K00335
WIV39405.1	ttgB	outer membrane porin OprF	0.449307	-0.167499	0.0939761	NC	NC	NC	1	V	ko:K18138
WIV38341.1	rnr	MBL fold metallo-hydrolase	0.225355	-0.00259711	0.207488	NC	NC	NC	1	J	ko:K12573
WIV36447.1	oprF	penicillin-binding protein activator	-0.229026	-0.138828	-0.680721	NC	NC	NC	1	M	ko:K03286
WIV40329.1	-	serine--tRNA ligase	0.850379	1	1.09344	NC	U	U	18	J	ko:K07576
WIV37716.1	lpoA	DNA-directed RNA polymerase subunit alpha	-0.420437	-0.229296	-0.484349	NC	NC	NC	1	M	ko:K07121
WIV41345.1	serS	type III PLP-dependent enzyme	-0.903524	-0.639229	-0.82499	NC	NC	NC	1	J	ko:K01875
WIV39683.1	rpoA	aldehyde dehydrogenase	-0.460974	-0.575744	-0.386549	NC	NC	NC	1	K	ko:K03040
WIV37810.1	speC	dihydrolipoyl dehydrogenase	0.441579	0.651033	0.611504	NC	NC	NC	1	E	ko:K01581,ko:K01586
WIV38719.1	aldH	enoyl-CoA hydratase	0.319757	0.211504	0.665817	NC	NC	NC	1	C	ko:K09472,ko:K12254
WIV36641.1	lpdG	arginine--tRNA ligase	0.743986	0.686842	1.05184	NC	NC	U	16	C	ko:K00382
WIV37496.1	paaF	hypothetical protein P4A98_19060	-0.294077	0.0230269	0.028289	NC	NC	NC	1	I	-
WIV38455.1	argS	glutathione-disulfide reductase	0.069709	0.028289	0.109973	NC	NC	NC	1	J	ko:K01887
WIV36843.1	-	phosphoribosylamine--glycine ligase	0.606715	0.451322	0.261099	NC	NC	NC	1	-	-
WIV36201.1	gor	OprD family porin	0.668794	0.584963	0.697591	NC	NC	NC	1	C	ko:K00383
WIV38259.1	purD	endopeptidase La	-0.218038	-0.0264076	-0.240532	NC	NC	NC	1	F	ko:K01945,ko:K13713
WIV39269.1	oprE	cell division protein FtsA	0.501749	0.589212	0.546143	NC	NC	NC	1	S	-
WIV37461.1	lon2	protein translocase subunit SecD	0.842459	0.546309	1.03684	NC	NC	U	16	O	ko:K01338,ko:K08675
WIV37701.1	ftsA	GMC family oxidoreductase	0.773376	0.800094	1.26073	NC	NC	U	16	D	ko:K03590
WIV40087.1	secD	N-acetylglutaminylglutamine amidotransferase	0.667856	0.255257	0.438121	NC	NC	NC	1	U	ko:K03072
WIV41738.1	-	DNA topoisomerase (ATP-hydrolyzing) subunit B	0.0657242	0.287282	0.287282	NC	NC	NC	1	E	ko:K06151
WIV40466.1	asnB	class II fumarate hydratase	0.491853	0.0844288	0.172785	NC	NC	NC	1	E	ko:K01953
WIV38972.1	gyrB	Asp-tRNA(Asn)/Glu-tRNA(Gln) amidotransferase subunit GatA	0.106128	0.206573	0.27946	NC	NC	NC	1	L	ko:K02470
WIV37379.1	fumC	glutamate--cysteine ligase	-0.705623	-0.447598	-0.511729	NC	NC	NC	1	C	ko:K01679
WIV37775.1	gatA	pyridoxal-phosphate dependent enzyme	0.773932	0.701287	1.02727	NC	NC	U	16	J	ko:K02433
WIV38609.1	gshA	threonine synthase	0.297386	0.482942	0.501478	NC	NC	NC	1	H	ko:K01919
WIV39378.1	cysK	formate-dependent phosphoribosylglycinamide formyltransferase	-0.112629	-0.0404791	0.0559254	NC	NC	NC	1	E	ko:K01697,ko:K01738
WIV40208.1	thrC	betaine-aldehyde dehydrogenase	-0.124179	0.0630522	0.190164	NC	NC	NC	1	E	ko:K01733
WIV40192.1	purT	bifunctional prephenate dehydrogenase/3-phosphoshikimate 1-carboxyvinyltransferase	0.503891	0.783508	0.863679	NC	NC	NC	1	F	ko:K08289
WIV38776.1	betB	acetyl-CoA C-acyltransferase	0.709921	0.632268	1.09472	NC	NC	U	16	C	ko:K00130
WIV40790.1	aroA	amidophosphoribosyltransferase	0.220599	0.285852	0.248324	NC	NC	NC	1	E	ko:K00210,ko:K00220,ko:K00800
WIV41448.1	atoB	isocitrate lyase	-0.48816	0.128373	0.00907358	NC	NC	NC	1	I	ko:K00626
WIV40837.1	purF	UDP-N-acetyl-D-mannosamine dehydrogenase	0.755847	0.281632	1.09203	NC	NC	U	16	F	ko:K00764
WIV41323.1	aceA	glyceraldehyde-3-phosphate dehydrogenase	0.483286	0.49041	0.796618	NC	NC	NC	1	C	ko:K01637
WIV40797.1	wecC	argininosuccinate synthase	0.626722	0.745204	0.643093	NC	NC	NC	1	M	ko:K02472,ko:K02474
WIV40940.1	gap	IscS subfamily cysteine desulfurase	-0.219413	-0.191048	-0.0362391	NC	NC	NC	1	G	ko:K00134
WIV40417.1	argG	translational GTPase TypA	0.298596	0.214657	0.464333	NC	NC	NC	1	E	ko:K01940
WIV40094.1	iscS	glucose-6-phosphate dehydrogenase	0.136266	0.0468666	0.308253	NC	NC	NC	1	E	ko:K04487
WIV38521.1	typA	4-aminobutyrate--2-oxoglutarate transaminase	0.289507	0.632268	0.843537	NC	NC	NC	1	T	ko:K06207
WIV40771.1	zwf	autotransporter domain-containing protein	0.670091	0.605482	1.14191	NC	NC	U	16	G	ko:K00036
WIV39244.1	gabT	esterase EstA	0.528973	0.6158	0.709999	NC	NC	NC	1	E	ko:K07250,ko:K14268
WIV40407.1	-	anthranilate synthase component I	-0.466978	-0.0641303	-0.424267	NC	NC	NC	1	O	ko:K12685
WIV38516.1	estA	two-partner secretion system transporter CdrB	-0.710124	-0.730208	-0.963881	NC	NC	NC	1	I	ko:K12686
WIV39587.1	trpE	outer membrane assembly lipoprotein YfiO	0.729039	0.723065	0.838081	NC	NC	NC	1	E	ko:K01657
WIV38027.1	-	pseudopaline transport outer membrane protein CntO	0.947533	0.557218	0.716207	NC	NC	NC	1	U	-
WIV38845.1	-	tyrosine--tRNA ligase	0.0206103	-0.0314782	-0.273451	NC	NC	NC	1	S	-
WIV38241.1	-	acyl-CoA dehydrogenase C-terminal domain-containing protein	-0.0648128	0.609766	0.448015	NC	NC	NC	1	M	ko:K02014
WIV39640.1	tyrS	oxygen-independent coproporphyrinogen III oxidase	0.0577155	0.18619	0.243271	NC	NC	NC	1	J	ko:K01866
WIV39484.1	-	bifunctional [glutamate--ammonia ligase]-adenylyl-L-tyrosine phosphorylase/[glutamate--ammonia-ligase] adenylyltransferase	0.0123837	0.617752	0.418143	NC	NC	NC	1	I	-
WIV36685.1	hemN	proteolytic complex protein CptA	0.631656	0.385068	0.161463	NC	NC	NC	1	H	ko:K02495
WIV38418.1	glnE	phosphoglycerate dehydrogenase	-0.413196	-0.733285	-0.808737	NC	NC	NC	1	H	ko:K00982
WIV38538.1	ctpA	nitrate chemoreceptor McpN	0.143735	0.245756	0.156119	NC	NC	NC	1	M	ko:K03797
WIV39294.1	serA	extracellular solute-binding protein	0.739472	0.864168	0.907169	NC	NC	NC	1	EH	ko:K00058
WIV41160.1	-	c-type cytochrome biogenesis protein CcmI	-0.13156	0.231816	0.1976	NC	NC	NC	1	NT	ko:K03406
WIV36416.1	yejA	glycerol-3-phosphate dehydrogenase	0.365169	-0.188888	0.0346957	NC	NC	NC	1	E	ko:K02035,ko:K13893
WIV36748.1	cycH	dihydroxy-acid dehydratase	0.190778	0.00496625	-0.219907	NC	NC	NC	1	O	ko:K02200
WIV40357.1	glpD	leucyl aminopeptidase	0.182377	0.376148	0.797087	NC	NC	NC	1	C	ko:K00111
WIV39332.1	ilvD	two-component system response regulator CbrB	-0.321928	0.174625	-0.360266	NC	NC	NC	1	E	ko:K01687
WIV40076.1	pepA	UDP-N-acetylmuramoyl-L-alanine--D-glutamate ligase	0.857981	0.357552	0.666757	NC	NC	NC	1	E	ko:K01255
WIV38133.1	cbrB	autotransporter domain-containing protein	-0.588574	-0.296393	-0.361099	NC	NC	NC	1	T	-
WIV37707.1	murD	exodeoxyribonuclease I	0.147276	0.1594	0.125812	NC	NC	NC	1	M	ko:K01925
WIV39306.1	-	TonB-dependent vitamin B12 receptor	-0.463672	-0.698946	-1.04452	NC	NC	D	22	N	-
WIV37611.1	sbcB	pitrilysin family protein	-0.109856	0.0965944	0.393576	NC	NC	NC	1	L	ko:K01141
WIV36948.1	btuB	fructose-bisphosphate aldolase class II	-0.475069	-0.470697	-0.379772	NC	NC	NC	1	H	ko:K16092
WIV39351.1	-	transaldolase	-0.106166	-0.100929	-0.363963	NC	NC	NC	1	S	ko:K00960,ko:K07263
WIV39531.1	fba	4-hydroxyphenylpyruvate dioxygenase	-0.917275	-0.774233	-0.774233	NC	NC	NC	1	G	ko:K01624
WIV41152.1	tal	citrate synthase	0.450661	0.476814	0.331514	NC	NC	NC	1	G	ko:K00616
WIV37369.1	hppD	SpoVR family protein	-0.398549	-0.751782	-0.945757	NC	NC	NC	1	E	ko:K00457
WIV36648.1	gltA	putrescine--pyruvate aminotransferase	-0.093946	-0.169533	0.228651	NC	NC	NC	1	C	ko:K01647
WIV39565.1	ycgB	chemotaxis protein CheV	0.549834	0.601161	0.628906	NC	NC	NC	1	S	ko:K06415
WIV39277.1	spuC	acetyl-CoA C-acetyltransferase	-0.344181	-0.307281	-0.250137	NC	NC	NC	1	E	ko:K12256
WIV40578.1	cheV	peptide chain release factor 2	0.300579	0.506809	0.714789	NC	NC	NC	1	NT	ko:K03415
WIV36226.1	atoB	universal stress protein	-0.182591	0.0167174	0.137809	NC	NC	NC	1	I	ko:K00626
WIV40243.1	prfB	heme/hemoglobin uptake receptor PhuR	-0.513996	-0.591037	-0.8003	NC	NC	NC	1	J	ko:K02836
WIV37623.1	ydaA	FtsH protease activity modulator HflK	-0.0199684	0.185812	0.128008	NC	NC	NC	1	T	ko:K14055
WIV38116.1	phuR	3-deoxy-8-phosphooctulonate synthase	0.0720038	0.226662	0.0315787	NC	NC	NC	1	P	ko:K16087,ko:K16089
WIV38345.1	hflK	rod shape-determining protein MreB	-0.642699	-0.265919	-0.513691	NC	NC	NC	1	O	ko:K04088
WIV40308.1	kdsA	transcriptional regulator FleQ	0.591596	0.626466	0.69788	NC	NC	NC	1	M	ko:K01627
WIV37773.1	mreB	methyl-accepting chemotaxis protein	-0.108729	-0.111555	0.163218	NC	NC	NC	1	D	ko:K03569
WIV37140.1	fleQ	methyl-accepting chemotaxis protein	-0.941755	-0.544996	-0.537134	NC	NC	NC	1	T	ko:K10941
WIV41384.1	-	malate:quinone oxidoreductase	0.344446	0.344446	0.238512	NC	NC	NC	1	T	ko:K03406
WIV36621.1	VPA0491	aspartate kinase	-0.574496	0.63843	0.844881	NC	NC	NC	1	NT	ko:K03406
WIV40474.1	mqo	DNA topoisomerase IV subunit B	-0.16243	-0.0614005	0.0968615	NC	NC	NC	1	C	ko:K00116
WIV37330.1	lysC	acetyl-CoA carboxylase biotin carboxylase subunit	0.60747	0.61193	0.664397	NC	NC	NC	1	E	ko:K00928
WIV38370.1	parE	kynureninase	0.215181	0.0932462	0.363786	NC	NC	NC	1	L	ko:K02622
WIV38252.1	accC	3-deoxy-7-phosphoheptulonate synthase class II	0.910593	0.618377	0.769954	NC	NC	NC	1	I	ko:K01961
WIV36150.1	kynU	HlyD family efflux transporter periplasmic adaptor subunit	0.191922	0.392455	0.324816	NC	NC	NC	1	E	ko:K01556
WIV41097.1	aroH	DEAD/DEAH box helicase	-0.108333	0.173332	0.045324	NC	NC	NC	1	E	ko:K01626
WIV38638.1	yhiI	mucoidy inhibitor MuiA	0.064653	0.0817941	0.437405	NC	NC	NC	1	M	ko:K01993
WIV41100.1	deaD	translation elongation factor 4	0.976998	1.11216	1.40805	NC	U	U	18	F	ko:K05592
WIV36736.1	-	penicillin-binding protein 1A	-0.696888	-0.254929	-0.463247	NC	NC	NC	1	S	-
WIV37473.1	lepA	glutamate synthase large subunit	0.96909	0.690163	0.941256	NC	NC	NC	1	M	ko:K03596
WIV38449.1	mrcA	CaiB/BaiF CoA-transferase family protein	0.236939	0.0864915	0.0261721	NC	NC	NC	1	M	ko:K05366
WIV38440.1	gltB	dTDP-glucose 4,6-dehydratase	0.969943	1.07251	1.36298	NC	U	U	18	E	ko:K00265
WIV39423.1	coaT	methyl-accepting chemotaxis protein	-0.389713	0.189825	-0.0342157	NC	NC	NC	1	C	-
WIV38567.1	rmlB	inositol-phosphate phosphatase	0.641952	0.0577155	0.00677853	NC	NC	NC	1	M	ko:K01710
WIV41075.1	-	ornithine carbamoyltransferase	-0.518938	-0.337264	-0.500323	NC	NC	NC	1	NT	ko:K03406
WIV40090.1	suhB	ParB/RepB/Spo0J family partition protein	0.507509	0.61312	0.695582	NC	NC	NC	1	G	ko:K01092
WIV38578.1	argI	metallopeptidase MdpA	0.508464	0.325986	0.670432	NC	NC	NC	1	E	ko:K00611,ko:K09065
WIV38961.1	parB	carbamate kinase	-0.168008	-0.0362635	-0.0627358	NC	NC	NC	1	K	ko:K03497
WIV37790.1	pepQ	OprD family porin	-0.156269	0.422857	0.166048	NC	NC	NC	1	E	ko:K01262,ko:K01271
WIV38579.1	arcC	histidine--tRNA ligase	-0.308382	-0.161105	-0.398797	NC	NC	NC	1	E	ko:K00926
WIV39129.1	opdC	methionine adenosyltransferase	-0.178829	0.259292	0.18562	NC	NC	NC	1	M	-
WIV40106.1	hisS	2-methylcitrate synthase	-0.0280144	0.0157673	0.203012	NC	NC	NC	1	J	ko:K01892
WIV39522.1	metK	succinylglutamate desuccinylase	0.764071	0.929922	1.13637	NC	NC	U	16	H	ko:K00789
WIV37443.1	prpC	carbamoyltransferase	0.538759	0.664052	0.705202	NC	NC	NC	1	C	ko:K01659
WIV37333.1	astE	NADPH:quinone reductase	-0.0233074	-0.120495	-0.110477	NC	NC	NC	1	E	ko:K05526
WIV38409.1	HA62_32075	ketol-acid reductoisomerase	0.51334	0.451563	0.830075	NC	NC	NC	1	O	ko:K00612
WIV38991.1	qor	glutamate-5-semialdehyde dehydrogenase	0.877413	0.648388	0.728838	NC	NC	NC	1	C	ko:K00344
WIV38099.1	ilvC	ribonucleotide-diphosphate reductase subunit beta	0.69484	0.352734	0.662419	NC	NC	NC	1	EH	ko:K00053
WIV39905.1	proA	OprD family porin	-0.605369	-0.803308	-1.12406	NC	NC	D	22	E	ko:K00147
WIV37081.1	nrdB	succinylglutamate-semialdehyde dehydrogenase	0.521166	0.513471	0.44231	NC	NC	NC	1	F	ko:K00526
WIV41191.1	oprQ	uroporphyrinogen-III C-methyltransferase	-0.29505	0.267284	0.0867116	NC	NC	NC	1	S	-
WIV37336.1	astD	septum site-determining protein MinD	0.480545	0.538739	0.441598	NC	NC	NC	1	C	ko:K06447
WIV38665.1	hemX	acetyl-CoA carboxylase carboxyl transferase subunit alpha	-0.237797	0.13493	0.0303245	NC	NC	NC	1	H	ko:K02496,ko:K13543
WIV40688.1	minD	2,3-bisphosphoglycerate-independent phosphoglycerate mutase	0.119464	-0.103991	0.125819	NC	NC	NC	1	D	ko:K03609
WIV40305.1	accA	malate dehydrogenase (quinone)	-0.828234	-0.635589	-0.413196	NC	NC	NC	1	I	ko:K01962
WIV38535.1	gpmI	metalloprotease ImpA	-0.214125	-0.19773	-0.462396	NC	NC	NC	1	G	ko:K15633
WIV38045.1	mqo	isovaleryl-CoA dehydrogenase	-0.39536	-0.171953	-0.135883	NC	NC	NC	1	C	ko:K00116
WIV39548.1	-	aminomethyl-transferring glycine dehydrogenase	0.516576	0.70044	0.598259	NC	NC	NC	1	G	ko:K21429
WIV36212.1	ivd	two-partner secretion system transporter TpsB1	0.556393	1.13493	1.30485	NC	U	U	18	I	ko:K00253
WIV38619.1	gcvP	adenylosuccinate lyase	-0.385694	-0.288958	0.158904	NC	NC	NC	1	E	ko:K00281,ko:K00283
WIV41539.1	shlB	ferripyoverdine/pyocin S3 receptor FpvA	0.529209	0.354375	0.656698	NC	NC	NC	1	U	ko:K07326
WIV41328.1	purB	succinate--CoA ligase subunit alpha	-0.0408337	-0.0270937	0.349839	NC	NC	NC	1	F	ko:K01756
WIV41614.1	fpvA	YhdH/YhfP family quinone oxidoreductase	-0.857413	-0.587993	-0.800935	NC	NC	NC	1	M	ko:K02014,ko:K16088
WIV36639.1	sucD	MOSC domain-containing protein	-0.175572	0.156504	0.156504	NC	NC	NC	1	C	ko:K01902
WIV36393.1	yhfP	thioredoxin	-0.343278	-0.390719	-0.659637	NC	NC	NC	1	C	ko:K00001,ko:K19745
WIV40920.1	ycbX	dihydroorotase	-0.977225	-0.892833	-1.24374	NC	NC	D	22	S	ko:K07140
WIV39853.1	ybbN	outer membrane protein transport protein	-0.0672984	0.330412	0.314949	NC	NC	NC	1	O	ko:K03671,ko:K05838
WIV40415.1	pyrC	DNA polymerase III subunit beta	-0.0208586	-0.0853073	-0.256148	NC	NC	NC	1	F	ko:K01465
WIV36931.1	fadL	2-oxoglutarate dehydrogenase complex dihydrolipoyllysine-residue succinyltransferase	-0.650926	-0.351959	-0.328998	NC	NC	NC	1	I	ko:K06076
WIV38971.1	dnaN	metalloprotease TldD	0.619808	0.630696	0.765238	NC	NC	NC	1	L	ko:K02338
WIV36642.1	sucB	cysteine synthase B	-0.224123	-0.0965733	0.0807313	NC	NC	NC	1	C	ko:K00658
WIV37766.1	tldD	sigma factor AlgU regulator MucB	-0.419807	-0.369115	-0.6292	NC	NC	NC	1	S	ko:K03568
WIV37302.1	cysM	arginine N-succinyltransferase	0.173599	0.294229	0.181963	NC	NC	NC	1	E	ko:K12339
WIV37476.1	rseB	glutamate/aspartate ABC transporter substrate-binding protein	-0.595653	-0.39899	-0.411814	NC	NC	NC	1	T	ko:K03598
WIV37337.1	astA	aldo/keto reductase	0.501027	0.727302	0.849922	NC	NC	NC	1	E	ko:K00673
WIV36879.1	gltI	50S ribosomal protein L5	0.433349	0.602408	0.448862	NC	NC	NC	1	ET	ko:K10001
WIV37107.1	yhdN	ATP phosphoribosyltransferase regulatory subunit	-0.292181	-0.703018	-1.02076	NC	NC	D	22	C	ko:K05275,ko:K18471
WIV39670.1	rplE	NADH:flavin oxidoreductase/NADH oxidase	-0.456923	-0.075587	0.118821	NC	NC	NC	1	J	ko:K02931
WIV38343.1	hisZ	alkyl hydroperoxide reductase subunit F	0.0693737	0.0928873	0.183287	NC	NC	NC	1	E	ko:K02502
WIV40221.1	namA	UDP-N-acetylmuramoyl-tripeptide--D-alanyl-D-alanine ligase	0.727682	0.737807	0.794681	NC	NC	NC	1	C	-
WIV39109.1	ahpF	tryptophan--tRNA ligase	0.0735811	0.16245	0.101212	NC	NC	NC	1	O	ko:K03387
WIV37709.1	murF	TonB-dependent receptor family protein	0.317341	0.162271	0.241889	NC	NC	NC	1	M	ko:K01929
WIV37731.1	trpS	glycine cleavage system aminomethyltransferase GcvT	-0.210035	-0.345387	-0.116253	NC	NC	NC	1	J	ko:K01867
WIV40663.1	fecA	signal recognition particle-docking protein FtsY	-0.136689	-0.0839013	-0.634716	NC	NC	NC	1	P	ko:K16091
WIV41565.1	gcvT	prolyl aminopeptidase	-0.347413	0.464017	0.0332944	NC	NC	NC	1	E	ko:K00605
WIV39353.1	ftsY	bifunctional diaminohydroxyphosphoribosylaminopyrimidine deaminase/5-amino-6-(5-phosphoribosylamino)uracil reductase RibD	-0.587851	-0.542318	-0.434403	NC	NC	NC	1	U	ko:K03110
WIV38484.1	pip	long-chain-fatty-acid--CoA ligase FadD1	0.707392	0.554441	0.65966	NC	NC	NC	1	E	ko:K01259
WIV39856.1	ribD	DUF3426 domain-containing protein	0.196713	-0.0508589	-0.0130957	NC	NC	NC	1	H	ko:K01498,ko:K11752
WIV40629.1	fadD1	amino acid adenylation domain-containing protein	0.742504	0.767166	0.838719	NC	NC	NC	1	IQ	ko:K01897
WIV38255.1	-	1-deoxy-D-xylulose-5-phosphate reductoisomerase	-0.409661	-0.348133	-0.461164	NC	NC	NC	1	S	-
WIV41705.1	-	heme biosynthesis protein HemY	-0.533219	0.512951	0.109229	NC	NC	NC	1	Q	ko:K04788,ko:K12239,ko:K12240,ko:K15674
WIV40294.1	dxr	methyl-accepting chemotaxis protein	0.491248	0.538866	0.664397	NC	NC	NC	1	I	ko:K00099
WIV38664.1	hemY	acyl-CoA dehydrogenase family protein	-0.132143	-0.0116582	0	NC	NC	NC	1	H	ko:K02498
WIV38319.1	-	CDP-glycerol glycerophosphotransferase family protein	-0.0328762	0.0731252	0.204783	NC	NC	NC	1	NT	ko:K03406
WIV41678.1	-	beta-ketoacyl-ACP synthase I	0.501108	0.677415	0.778921	NC	NC	NC	1	I	-
WIV37146.1	-	outer membrane porin OprD	0.917538	1.62015	1.2822	NC	U	U	18	M	ko:K20444
WIV36620.1	fabB	NADPH-dependent 2,4-dienoyl-CoA reductase	-0.0255854	0.226412	0.333155	NC	NC	NC	1	IQ	ko:K00647
WIV37275.1	oprD	universal stress protein	-0.286304	-0.290709	-0.572394	NC	NC	NC	1	S	ko:K18093
WIV40853.1	fadH	argininosuccinate lyase	-0.554428	-0.154577	-0.264578	NC	NC	NC	1	C	ko:K00219
WIV40617.1	-	enoyl-CoA hydratase/isomerase family protein	-0.435736	-0.354665	-0.275418	NC	NC	NC	1	T	-
WIV38670.1	argH	glutamate-1-semialdehyde 2,1-aminomutase	0.0550141	0.264733	0.569587	NC	NC	NC	1	E	ko:K01755
WIV37497.1	-	esterase-like activity of phytase family protein	0.34409	0.534974	0.538054	NC	NC	NC	1	I	-
WIV39933.1	hemL	cytochrome c	0.267192	0.0278342	0.292909	NC	NC	NC	1	H	ko:K01845
WIV38369.1	-	aspartate-semialdehyde dehydrogenase	-0.782902	-0.617699	-0.921997	NC	NC	NC	1	S	-
WIV41737.1	adhB	type I glyceraldehyde-3-phosphate dehydrogenase	0.366782	0.911944	0.712074	NC	NC	NC	1	C	ko:K19713
WIV40828.1	asd	peptide chain release factor 1	0.381137	0.342281	0.598042	NC	NC	NC	1	E	ko:K00133
WIV40760.1	gapA	outer membrane protein assembly factor BamD	0.491744	0.401433	0.4346	NC	NC	NC	1	G	ko:K00134
WIV38070.1	prfA	cyclic-di-GMP receptor FimW	-0.914565	-0.914565	-1.04272	NC	NC	D	22	J	ko:K02835
WIV37947.1	bamD	NADP-dependent oxidoreductase	-0.431716	-0.235264	-0.440896	NC	NC	NC	1	M	ko:K05807
WIV38361.1	-	sulfate adenylyltransferase subunit CysN	0.302993	0.360478	0.360478	NC	NC	NC	1	-	-
WIV41825.1	yncB	Zn-dependent hydrolase	0.316857	0.0619277	0.200533	NC	NC	NC	1	S	ko:K07119
WIV37734.1	cysN	heme d1 biosynthesis protein NirF	0.327165	0.149378	0.388565	NC	NC	NC	1	H	ko:K00955,ko:K00956
WIV39422.1	-	WG repeat-containing protein	0.15014	-0.662887	-0.589624	NC	NC	NC	1	E	ko:K06016
WIV39492.1	nirF	outer membrane protein assembly factor BamB	0.222991	0.310137	0.116767	NC	NC	NC	1	S	ko:K19345
WIV40228.1	opuAC	adenosylmethionine--8-amino-7-oxononanoate transaminase	-0.687338	-0.35415	-0.808279	NC	NC	NC	1	E	ko:K02002
WIV40108.1	bamB	3-phosphoserine/phosphohydroxythreonine transaminase	0.564129	0.51069	0.367732	NC	NC	NC	1	M	ko:K17713
WIV39399.1	bioA	DEAD/DEAH box helicase	0.708463	0.806643	1.07442	NC	NC	U	16	H	ko:K00833
WIV40787.1	serC	diguanylate cyclase DgcP	0.101147	0.21431	0.157634	NC	NC	NC	1	E	ko:K00831
WIV39407.1	rhlE	methylenetetrahydrofolate reductase [NAD(P)H]	0.0691244	0.110703	0.286446	NC	NC	NC	1	JKL	ko:K11927
WIV38889.1	pleD	methylcrotonyl-CoA carboxylase subunit beta	-0.802669	-0.582494	-0.988191	NC	NC	NC	1	T	ko:K13590
WIV39409.1	metF	DNA mismatch repair protein MutS	-0.165737	-0.426265	-0.31774	NC	NC	NC	1	E	ko:K00297
WIV36213.1	liuB	acetyl-CoA carboxylase biotin carboxylase subunit	-0.27684	-0.326228	-0.113094	NC	NC	NC	1	I	ko:K01969
WIV40323.1	mutS	polyphosphate:AMP phosphotransferase	0.503766	0.465292	0.548621	NC	NC	NC	1	L	ko:K03555
WIV38838.1	pycA	N-acylhomoserine lactone acylase HacB	0.770457	0.831857	0.139286	NC	NC	NC	1	I	ko:K01959
WIV40471.1	pap	M48 family metalloprotease	0.957598	0.573185	0.686842	NC	NC	NC	1	S	-
WIV39282.1	-	two-component system sensor histidine kinase NarX	-0.353793	0.0495631	-0.611824	NC	NC	NC	1	S	ko:K01434
WIV38451.1	-	excinuclease ABC subunit UvrB	0.219946	0.0686685	0.125531	NC	NC	NC	1	S	-
WIV40028.1	narX	DUF4105 domain-containing protein	0.0813001	-0.108524	-0.993741	NC	NC	NC	1	T	ko:K07673,ko:K07674
WIV40808.1	uvrB	glycerol kinase GlpK	-0.0571439	-0.189314	-0.294183	NC	NC	NC	1	L	ko:K03702
WIV37982.1	-	homogentisate 1,2-dioxygenase	0.678072	0.60921	0.735008	NC	NC	NC	1	S	-
WIV40362.1	glpK	OmpA family protein	0.518131	0.586149	0.59561	NC	NC	NC	1	F	ko:K00864
WIV36218.1	hmgA	alcohol dehydrogenase AdhP	0.493293	1.11307	0.748918	NC	U	NC	14	Q	ko:K00451
WIV40252.1	-	universal stress protein	0.292181	0.670692	0.276061	NC	NC	NC	1	M	-
WIV38829.1	adhA	F0F1 ATP synthase subunit gamma	-0.00705476	0.140699	0.095307	NC	NC	NC	1	S	ko:K00001,ko:K13953
WIV36436.1	uspE	asparaginase	-0.0876941	-0.166461	-0.245387	NC	NC	NC	1	T	ko:K14055
WIV38954.1	atpG	type I methionyl aminopeptidase	0.528857	0.225465	0.436411	NC	NC	NC	1	C	ko:K02115
WIV36884.1	ansB	outer membrane protein assembly factor BamC	-0.756281	-0.126037	-0.222392	NC	NC	NC	1	EJ	ko:K01424,ko:K05597
WIV40287.1	map	bifunctional 3,4-dihydroxy-2-butanone-4-phosphate synthase/GTP cyclohydrolase II	-0.428843	-0.608232	-0.807355	NC	NC	NC	1	E	ko:K01265
WIV37229.1	bamC	FKBP-type peptidyl-prolyl cis-trans isomerase	-0.708698	-0.498663	-1.07435	NC	NC	D	22	M	ko:K07287
WIV39858.1	ribB	glutathione synthase	-0.292553	-0.0797791	-0.264862	NC	NC	NC	1	H	ko:K14652
WIV40669.1	fklB-2	bifunctional glutamate N-acetyltransferase/amino-acid acetyltransferase ArgJ	-0.780513	-0.477322	-0.979822	NC	NC	NC	1	M	ko:K03773
WIV39386.1	gshB	hydroxymethylbilane synthase	0.756915	0.920221	0.981621	NC	NC	NC	1	H	ko:K01920
WIV37696.1	argJ	adenylate kinase	0.191563	0.233888	-0.0144996	NC	NC	NC	1	E	ko:K00620
WIV38667.1	hemC	30S ribosomal protein S7	-0.174371	-0.262147	-0.455553	NC	NC	NC	1	H	ko:K01749
WIV40258.1	adk	FAD-binding protein	-0.856265	-0.756729	-0.944172	NC	NC	NC	1	F	ko:K00939
WIV39654.1	rpsG	NAD(P)H-quinone oxidoreductase	-0.672835	-0.156869	0.010165	NC	NC	NC	1	J	ko:K02992
WIV40990.1	etfA	serine hydroxymethyltransferase	0.458488	0.388854	0.420218	NC	NC	NC	1	C	ko:K03522
WIV40677.1	-	acetolactate synthase large subunit	0.206451	0.137504	0	NC	NC	NC	1	C	ko:K00344
WIV38003.1	glyA	methyl-accepting chemotaxis protein	0.71117	0.615082	1.0914	NC	NC	U	16	E	ko:K00600
WIV39733.1	budB	imelysin family protein	0.526314	0.0732636	0.168123	NC	NC	NC	1	EH	ko:K01652
WIV36669.1	aer-2	two-component system response regulator NtrC	0.166819	0.424315	0.66639	NC	NC	NC	1	NT	ko:K03776
WIV37665.1	-	acyl-CoA dehydrogenase	-0.438442	0.114712	0.0584956	NC	NC	NC	1	S	ko:K07338
WIV38529.1	glnG	recombination-associated protein RdgC	-0.820552	-0.846087	-1.22718	NC	NC	D	22	T	ko:K07712
WIV39424.1	gcdH	imidazole glycerol phosphate synthase subunit HisF	0.241008	0.695847	0.673594	NC	NC	NC	1	I	ko:K00252
WIV40668.1	rdgC	N-acetylmuramoyl-L-alanine amidase AmpDh2	-0.888336	-0.470142	-0.191426	NC	NC	NC	1	L	ko:K03554
WIV38544.1	hisF	ribose-phosphate pyrophosphokinase	-0.684958	-0.342469	-0.860936	NC	NC	NC	1	E	ko:K01663,ko:K02500
WIV38887.1	ampDh2	prephenate dehydratase	-0.543622	-0.531447	-0.793997	NC	NC	NC	1	V	ko:K01447,ko:K11066
WIV38075.1	prs	50S ribosomal protein L1	0.966554	0.446256	1.07325	NC	NC	U	16	F	ko:K00948
WIV40788.1	pheA	NAD-dependent malic enzyme	0.256014	0.279284	0.313499	NC	NC	NC	1	E	ko:K14170
WIV39648.1	rplA	chemotaxis chemoreceptor PilJ	-0.241973	-0.186596	-0.0321804	NC	NC	NC	1	J	ko:K02863
WIV40454.1	maeA	GTPase Era	-0.00831527	-0.025091	0.208108	NC	NC	NC	1	C	ko:K00027,ko:K00029
WIV39390.1	pilJ	phosphoribosylaminoimidazolesuccinocarboxamide synthase	-0.683027	-0.456858	-0.7841	NC	NC	NC	1	NT	ko:K02660
WIV37469.1	era	3-methyl-2-oxobutanoate dehydrogenase (2-methylpropanoyl-transferring) subunit alpha	0.195551	0.408374	0.221442	NC	NC	NC	1	S	ko:K03595
WIV37227.1	purC	serine hydrolase domain-containing protein	0.450548	0.344938	0.419669	NC	NC	NC	1	F	ko:K01923
WIV41756.1	bkdA1	acyl-CoA dehydrogenase C-terminal domain-containing protein	0.433857	0.556393	0.914146	NC	NC	NC	1	C	ko:K00166
WIV37191.1	estC	siroheme synthase CysG	0.499233	0.459432	0.194378	NC	NC	NC	1	V	-
WIV39483.1	-	1-deoxy-D-xylulose-5-phosphate synthase	0.169925	0.307429	0.121015	NC	NC	NC	1	I	-
WIV41346.1	cysG	GspD family T2SS secretin variant XcpQ	-0.370748	-0.397842	-0.432441	NC	NC	NC	1	H	ko:K02302,ko:K02303
WIV39868.1	dxs	replicative DNA helicase	0.573941	0.550144	0.717066	NC	NC	NC	1	H	ko:K01662
WIV40840.1	gspD	TonB-dependent receptor	-0.270407	-0.401403	-0.221672	NC	NC	NC	1	NU	ko:K02453
WIV38335.1	dnaB	hypothetical protein P4A98_22035	0.210474	0.136817	0.24912	NC	NC	NC	1	L	ko:K02314
WIV41032.1	-	methyl-accepting chemotaxis protein	-0.173115	-0.0785691	0.195192	NC	NC	NC	1	P	ko:K02014
WIV37411.1	-	1-(5-phosphoribosyl)-5-[(5-phosphoribosylamino)methylideneamino]imidazole-4-carboxamide isomerase	0.319177	0.0539388	0.257298	NC	NC	NC	1	-	-
WIV38476.1	VPA0491	4-hydroxy-3-methylbut-2-enyl diphosphate reductase	-0.233797	-0.808776	-0.75028	NC	NC	NC	1	NT	ko:K03406
WIV38545.1	hisA	branched-chain amino acid ABC transporter substrate-binding protein	-0.435006	-0.277985	-0.639911	NC	NC	NC	1	E	ko:K01814,ko:K01817
WIV37960.1	ispH	acetylglutamate kinase	-0.210567	-0.266601	-0.775065	NC	NC	NC	1	IM	ko:K03527
WIV37163.1	braC	multidrug efflux RND transporter periplasmic adaptor subunit MexA	-0.261492	-0.015513	-0.535667	NC	NC	NC	1	E	ko:K01999
WIV38729.1	argB	peroxiredoxin C	-0.777608	-0.457851	-0.703607	NC	NC	NC	1	E	ko:K00930,ko:K22478
WIV39404.1	ttgA	aspartate ammonia-lyase	0.343954	0.187835	0.460207	NC	NC	NC	1	M	ko:K03585
WIV40413.1	tsaA	phosphoglycerate kinase	-0.107714	-0.46073	-0.62069	NC	NC	NC	1	O	ko:K03386
WIV38831.1	aspA	4-hydroxy-tetrahydrodipicolinate reductase	-0.524159	-0.284208	0.221027	NC	NC	NC	1	E	ko:K01744
WIV39528.1	pgk	zinc-binding alcohol dehydrogenase family protein	-0.938044	-0.845334	-1.13251	NC	NC	D	22	F	ko:K00927
WIV38165.1	dapB	acetate kinase	0.31719	0.256615	0.459432	NC	NC	NC	1	E	ko:K00215
WIV40374.1	-	Glu/Leu/Phe/Val dehydrogenase	0.105144	0.466176	0.38498	NC	NC	NC	1	C	-
WIV37398.1	ackA	cytochrome c1	0.467606	0.392317	0.70044	NC	NC	NC	1	F	ko:K00925,ko:K00932
WIV40507.1	ldh	YceI family protein	-0.570269	-0.507042	-0.715874	NC	NC	NC	1	E	ko:K00263
WIV37722.1	petC	alkene reductase	-0.479582	-0.315111	-0.191809	NC	NC	NC	1	C	ko:K00413
WIV39402.1	yceI	FMN-dependent L-lactate dehydrogenase LldD	0.246982	-0.397189	-0.335461	NC	NC	NC	1	S	-
WIV37649.1	xenB	outer membrane beta-barrel protein	-0.417196	-0.309047	-0.661349	NC	NC	NC	1	C	ko:K10680
WIV38177.1	lldD	ADP-glyceromanno-heptose 6-epimerase	0.823475	0.587662	1.01612	NC	NC	U	16	C	ko:K00101
WIV37058.1	oprH	N-acetyl-gamma-glutamyl-phosphate reductase	-0.893486	-0.244419	-0.659456	NC	NC	NC	1	M	-
WIV40590.1	hldD	lytic murein transglycosylase	0.0379679	-0.120294	-0.0689474	NC	NC	NC	1	G	ko:K03274
WIV39635.1	argC	amidase	0.15052	0.278275	0.372912	NC	NC	NC	1	E	ko:K00145
WIV39918.1	-	D-amino acid dehydrogenase	0.428417	0.26403	0.238939	NC	NC	NC	1	M	ko:K08305
WIV37542.1	-	phospholipase D-like domain-containing protein	0.692308	0.772075	0.789605	NC	NC	NC	1	J	ko:K01426
WIV38711.1	dadA	oxidoreductase MexS	0.557857	0.572705	0.667967	NC	NC	NC	1	E	ko:K00285
WIV36845.1	-	3-isopropylmalate dehydratase small subunit	0.119299	-0.157541	-0.358135	NC	NC	NC	1	I	-
WIV41511.1	-	ABC transporter substrate-binding protein	0.652077	0.486559	0.387023	NC	NC	NC	1	C	ko:K00344
WIV40825.1	leuD	type I-F CRISPR-associated protein Csy3	-0.0349526	-0.210293	-0.273818	NC	NC	NC	1	E	ko:K01704
WIV40764.1	gtsA	guanine deaminase	-0.188072	-0.191119	-0.211082	NC	NC	NC	1	G	ko:K17315
WIV41587.1	-	D-hexose-6-phosphate mutarotase	0.215729	-0.132857	0.0580473	NC	NC	NC	1	S	ko:K19129
WIV36709.1	guaD	N-acetylmuramoyl-L-alanine amidase AmpDh3	-0.431716	-0.121015	-0.23349	NC	NC	NC	1	F	ko:K01487
WIV38824.1	yeaD	UDP-3-O-acyl-N-acetylglucosamine deacetylase	-0.0771244	-0.119435	-0.321928	NC	NC	NC	1	G	ko:K01792
WIV37432.1	amiD2	DUF2138 domain-containing protein	0.263968	0.671986	1.27637	NC	NC	U	16	V	ko:K01447,ko:K11066,ko:K21469
WIV37699.1	lpxC	isobutyryl-CoA dehydrogenase	-0.487329	-0.425374	-0.365969	NC	NC	NC	1	M	ko:K02535
WIV37783.1	yfaA	phenylalanine--tRNA ligase subunit alpha	0.043569	-0.513601	0.660097	NC	NC	NC	1	S	-
WIV37495.1	acdA	lipoyl synthase	0.944326	1.22304	1.21326	NC	U	U	18	I	ko:K00248
WIV41217.1	pheS	xanthine dehydrogenase family protein molybdopterin-binding subunit	-0.0415193	-0.345135	0.244153	NC	NC	NC	1	J	ko:K01889
WIV39915.1	lipA	MoxR family ATPase	0.356847	0.14217	0.0674793	NC	NC	NC	1	H	ko:K03644
WIV41634.1	iorB	Na(+)-translocating NADH-quinone reductase subunit A	0.90414	0.543142	0.514573	NC	NC	NC	1	C	ko:K07303
WIV41251.1	HA62_21050	type IV pilus twitching motility protein PilT	0.0843922	0.02584	-0.165586	NC	NC	NC	1	S	-
WIV40942.1	nqrA	exopolyphosphatase	0.106915	-0.206985	0.253757	NC	NC	NC	1	C	ko:K00346
WIV39374.1	pilT	TonB-dependent receptor	-0.40864	-0.580162	-0.346176	NC	NC	NC	1	NU	ko:K02669
WIV38647.1	gppA	threonine ammonia-lyase, biosynthetic	0.289129	0.161121	0.345843	NC	NC	NC	1	FP	ko:K01524
WIV41715.1	yncD	exodeoxyribonuclease III	-0.0692627	-0.0883084	-0.0740006	NC	NC	NC	1	P	ko:K02014
WIV39309.1	ilvA	DNA polymerase III subunit alpha	0.743276	0.630354	0.924959	NC	NC	NC	1	E	ko:K01754
WIV41456.1	xthA	bifunctional tRNA (5-methylaminomethyl-2-thiouridine)(34)-methyltransferase MnmD/FAD-dependent 5-carboxymethylaminomethyl-2-thiouridine(34) oxidoreductase MnmC	-0.76626	-0.64794	-0.603202	NC	NC	NC	1	L	ko:K01142
WIV40304.1	dnaE	cobaltochelatase subunit CobN	0.393131	0.539209	0.766174	NC	NC	NC	1	L	ko:K02337
WIV40469.1	mnmC	NrdJb	-0.162457	-0.020985	-0.069348	NC	NC	NC	1	H	ko:K15461
WIV40998.1	cobN	phosphoribosylformylglycinamidine cyclo-ligase	0	0.311202	-0.489976	NC	NC	NC	1	H	ko:K02230
WIV38898.1	nrdJb	Obg family GTPase CgtA	-0.67559	-0.843744	-0.875949	NC	NC	NC	1	F	-
WIV37288.1	purM	DUF1329 domain-containing protein	0.0235868	0.188014	0.044234	NC	NC	NC	1	F	ko:K01933
WIV37969.1	obg	beta-ketoacyl-ACP synthase II	-0.492793	-0.521268	-0.570012	NC	NC	NC	1	S	ko:K03979
WIV39981.1	IV02_13580	NADP(H)-dependent aldo-keto reductase	0.939425	0.936948	0.978485	NC	NC	NC	1	S	-
WIV40976.1	fabF	ammonia-dependent NAD(+) synthetase	0.449803	0.48375	0.712122	NC	NC	NC	1	I	ko:K09458
WIV37727.1	tas	polyamine ABC transporter substrate-binding protein	-0.120899	-0.125953	-0.16183	NC	NC	NC	1	C	-
WIV38324.1	nadE	imidazolonepropionase	-0.396986	-0.294934	-0.46662	NC	NC	NC	1	H	ko:K01916
WIV39273.1	potF	oxygen-dependent coproporphyrinogen oxidase	-0.672425	-0.5025	-0.672425	NC	NC	NC	1	E	ko:K11073
WIV38496.1	hutI	SIMPL domain-containing protein	-0.39049	-0.669545	-0.592862	NC	NC	NC	1	Q	ko:K01468
WIV38992.1	hemF	3-isopropylmalate dehydratase large subunit	0.357011	0.539875	0.603341	NC	NC	NC	1	H	ko:K00228
WIV37787.1	Z012_10940	DUF3999 domain-containing protein	-0.860837	-0.749192	-0.836175	NC	NC	NC	1	S	-
WIV40824.1	leuC	pyruvate dehydrogenase (acetyl-transferring) E1 component subunit alpha	0.324673	0.0866544	0.0136749	NC	NC	NC	1	E	ko:K01703
WIV38517.1	-	redox-regulated ATPase YchF	-0.365977	-0.236067	-0.672638	NC	NC	NC	1	S	-
WIV40508.1	pdhA	isochorismatase family cysteine hydrolase	-0.566288	-0.355331	-0.279382	NC	NC	NC	1	C	ko:K00161
WIV38078.1	ychF	acetyl-CoA hydrolase/transferase family protein	0.619857	0.987722	0.898717	NC	NC	NC	1	J	ko:K06942
WIV38908.1	-	electron transfer flavoprotein subunit beta/FixA family protein	-0.295456	-0.273761	-0.273761	NC	NC	NC	1	Q	-
WIV38849.1	scpC	3-isopropylmalate dehydrogenase	0.177396	0.177396	-0.675378	NC	NC	NC	1	C	ko:K18118,ko:K22214
WIV40989.1	etfB	Dyp-type peroxidase	0.661017	0.661017	0.564264	NC	NC	NC	1	C	ko:K03521
WIV40827.1	leuB	tryptophan synthase subunit beta	-0.0860025	-0.283212	-0.255042	NC	NC	NC	1	CE	ko:K00052
WIV41184.1	-	trichloroethylene chemotactic transducer CttP	0.211209	0.365455	0.385493	NC	NC	NC	1	P	ko:K07223
WIV39005.1	trpB	S-methyl-5-thioribose-1-phosphate isomerase	0.109333	0.197122	0.0509009	NC	NC	NC	1	E	ko:K01696
WIV39148.1	-	NADH:ubiquinone reductase (Na(+)-transporting) subunit F	-0.301143	-0.3341	-0.150046	NC	NC	NC	1	NT	ko:K03406
WIV40785.1	mtnA	aldehyde dehydrogenase family protein	0.0416104	0.247348	0.118016	NC	NC	NC	1	E	ko:K08963
WIV40947.1	nqrF	methylisocitrate lyase	-0.216492	-0.18927	-0.216492	NC	NC	NC	1	C	ko:K00351
WIV39890.1	aldA1	serine protease MucD	-0.681668	-0.113608	-0.186671	NC	NC	NC	1	C	ko:K00138
WIV37442.1	prpB	SDR family oxidoreductase	0.154034	0.472305	0.494109	NC	NC	NC	1	G	ko:K03417
WIV37474.1	mucD	30S ribosomal protein S3	0.476684	0.286462	0.46247	NC	NC	NC	1	M	ko:K04771
WIV37683.1	fabG	polyphosphate kinase 2	0.62518	0.436542	0.591744	NC	NC	NC	1	IQ	ko:K00059
WIV39664.1	rpsC	oxidative stress transcriptional regulator OxyR	0.762501	0.392317	0.792558	NC	NC	NC	1	J	ko:K02982
WIV41990.1	ppk2	hypothetical protein P4A98_21330	0.0672564	-0.0639881	0.363265	NC	NC	NC	1	S	ko:K22468
WIV38748.1	oxyR	type VI secretion system-associated lipoprotein TagQ	0.102686	0.0117772	0.146078	NC	NC	NC	1	K	ko:K04761
WIV37278.1	-	GTP diphosphokinase	-0.16711	-0.0227201	-0.39267	NC	NC	NC	1	-	-
WIV39039.1	tagQ	DUF481 domain-containing protein	-0.232742	-0.267601	-0.562344	NC	NC	NC	1	S	-
WIV37300.1	relA	NAD(P)/FAD-dependent oxidoreductase	0.806287	0.363193	0.837996	NC	NC	NC	1	KT	ko:K00951
WIV37684.1	-	OprD family outer membrane porin	-0.160465	0.0931094	-0.147324	NC	NC	NC	1	M	-
WIV38062.1	-	bifunctional UDP-N-acetylglucosamine diphosphorylase/glucosamine-1-phosphate N-acetyltransferase GlmU	0.329308	0.167457	0.0791702	NC	NC	NC	1	S	ko:K06955
WIV37793.1	-	phosphoglucosamine mutase	-0.228129	0.594744	0.877143	NC	NC	NC	1	S	-
WIV38951.1	glmU	polyprenyl synthetase family protein	0.152003	0.0650505	0.306726	NC	NC	NC	1	M	ko:K04042
WIV38155.1	glmM	LTA synthase family protein	0.655846	0.166461	0.560539	NC	NC	NC	1	G	ko:K03431
WIV37972.1	ispB	beta-N-acetylhexosaminidase	0.0671142	0.122256	-0.0197633	NC	NC	NC	1	H	ko:K02523
WIV36534.1	-	3-deoxy-7-phosphoheptulonate synthase	0.154212	0.214333	-0.239913	NC	NC	NC	1	M	-
WIV40937.1	nagZ	dihydrolipoamide acetyltransferase family protein	-0.456229	-0.228819	-0.473931	NC	NC	NC	1	G	ko:K01207
WIV36473.1	aroF	lysine-specific pyridoxal 5'-phosphate-dependent carboxylase LdcA	-0.985101	-0.723715	-1.0664	NC	NC	D	22	E	ko:K01626
WIV40510.1	pdhC	3-dehydroquinate synthase	-0.648015	-0.49304	-0.604071	NC	NC	NC	1	C	ko:K00627,ko:K09699
WIV36408.1	ldcC	thiazole synthase	0.79331	1.06231	0.784321	NC	U	NC	14	E	ko:K01582,ko:K01584
WIV38442.1	aroB	acetyl-CoA C-acyltransferase	-0.0443941	-0.259292	-0.179324	NC	NC	NC	1	E	ko:K01735
WIV39361.1	thiG	iron-sulfur cluster carrier protein ApbC	-0.207276	-0.158573	-0.453077	NC	NC	NC	1	H	ko:K03149
WIV39978.1	atoB	urocanate hydratase	-0.811555	-1.00897	-1.06637	NC	D	D	26	I	ko:K00626
WIV40444.1	mrp	pantoate--beta-alanine ligase	0.400114	0	0.201786	NC	NC	NC	1	D	ko:K03593
WIV38504.1	hutU	YicC/YloC family endoribonuclease	0.900655	0.535225	0.928944	NC	NC	NC	1	E	ko:K01712
WIV38137.1	panC	O-succinylhomoserine sulfhydrylase	0.232734	0.359492	-0.0654677	NC	NC	NC	1	H	ko:K01918
WIV38739.1	yicC	LysM peptidoglycan-binding domain-containing protein	-0.824428	-0.462972	-0.543142	NC	NC	NC	1	S	-
WIV40838.1	metZ	FAD-dependent oxidoreductase	0.241122	0.228522	0.406859	NC	NC	NC	1	E	ko:K10764
WIV38988.1	lysM	4-hydroxythreonine-4-phosphate dehydrogenase PdxA	0.556766	0.478763	0.342995	NC	NC	NC	1	S	-
WIV38395.1	-	HTH-type transcriptional regulator CysB	0.709221	0.659345	0.55566	NC	NC	NC	1	E	-
WIV39572.1	pdxA	fatty acid--CoA ligase	0.369677	0.495208	0.415037	NC	NC	NC	1	H	ko:K00097
WIV36470.1	cysB	polynucleotide adenylyltransferase PcnB	0.543847	0.776225	0.731982	NC	NC	NC	1	K	ko:K13634
WIV39979.1	alkK	ATP-dependent RNA helicase RhlB	0.918142	0.799264	0.450536	NC	NC	NC	1	IQ	ko:K00666
WIV38134.1	pcnB	flotillin family protein	0.77458	0.715023	1.03363	NC	NC	U	16	H	ko:K00970
WIV40043.1	rhlB	Holliday junction branch migration DNA helicase RuvB	0.8864	0.723727	1.33573	NC	NC	U	16	JKL	ko:K03732
WIV40215.1	-	30S ribosomal protein S6	-0.010305	0.688941	0.805153	NC	NC	NC	1	S	-
WIV37266.1	ruvB	ParA family protein	-0.337525	-0.012464	0.0123572	NC	NC	NC	1	L	ko:K03551
WIV38339.1	rpsF	COG3650 family protein	-0.515838	-0.429865	-0.371448	NC	NC	NC	1	J	ko:K02990
WIV37043.1	-	tRNA 2-thiouridine(34) synthase MnmA	0.329064	0.0584167	0.189661	NC	NC	NC	1	D	-
WIV37173.1	-	nucleoside hydrolase	-0.245112	-0.293408	-0.769046	NC	NC	NC	1	S	ko:K08985
WIV41331.1	mnmA	TRZ/ATZ family hydrolase	-0.288569	-0.141728	-0.228028	NC	NC	NC	1	J	ko:K00566
WIV39111.1	rihA	glutamine synthetase family protein	-0.549642	-0.386306	-0.496037	NC	NC	NC	1	G	ko:K01239,ko:K01250
WIV40784.1	mtaD	Hsp20 family protein	-0.0665977	-0.222392	0.0215332	NC	NC	NC	1	F	ko:K12960,ko:K18456
WIV39274.1	puuA	DUF2333 family protein	0.30764	0.386531	0.517915	NC	NC	NC	1	E	ko:K01915,ko:K09470
WIV40819.1	ibpA	methionyl-tRNA formyltransferase	0.167692	-0.284417	-0.280928	NC	NC	NC	1	O	ko:K04080
WIV38246.1	-	nitroreductase family protein	-0.351005	-0.0836579	0.147933	NC	NC	NC	1	S	-
WIV38986.1	fmt	carboxylating nicotinate-nucleotide diphosphorylase	0.578629	1.02224	0.812517	NC	U	NC	14	J	ko:K00604
WIV41382.1	-	phenazine-1-carboxylate N-methyltransferase PhzM	0.518873	0.491055	0.51134	NC	NC	NC	1	S	ko:K07078
WIV37815.1	nadC	50S ribosomal protein L2	-0.632268	-0.760425	-0.763581	NC	NC	NC	1	H	ko:K00767
WIV39709.1	-	D-glycerate dehydrogenase	0.409644	-0.195724	-0.195724	NC	NC	NC	1	J	ko:K21103
WIV39661.1	rplB	4-hydroxy-tetrahydrodipicolinate synthase	0.871267	0.925205	1.93181	NC	NC	U	16	J	ko:K02886
WIV41740.1	ghrB	LemA family protein	0.159896	0.107429	0.432026	NC	NC	NC	1	CH	ko:K00032,ko:K00090
WIV37230.1	dapA	two-component system response regulator AmgR	-0.511161	-0.488619	-0.617203	NC	NC	NC	1	E	ko:K01714
WIV39513.1	-	PLP-dependent cysteine synthase family protein	-0.369234	-0.462343	-0.420218	NC	NC	NC	1	S	ko:K03744
WIV38606.1	ompR	RsiV family protein	-0.847125	-0.862893	-0.6158	NC	NC	NC	1	KT	ko:K07659
WIV37176.1	cysM	putative selenate ABC transporter substrate-binding protein	-0.0899634	-0.121243	0.17436	NC	NC	NC	1	E	ko:K01738
WIV38375.1	-	quinone-dependent dihydroorotate dehydrogenase	-0.976541	0.21901	0.00472241	NC	NC	NC	1	S	-
WIV40613.1	phnD	recombinase RecA	-0.449215	-0.45913	-0.768674	NC	NC	NC	1	P	ko:K02044
WIV40892.1	pyrD	30S ribosomal protein S12 methylthiotransferase RimO	0.527247	0.486725	0.718051	NC	NC	NC	1	F	ko:K00254
WIV40326.1	recA	nitronate monooxygenase family protein	0.543443	0.522227	0.721536	NC	NC	NC	1	L	ko:K03553
WIV37318.1	rimO	D-alanine--D-alanine ligase	-0.540138	-0.571427	-0.636117	NC	NC	NC	1	J	ko:K14441
WIV39633.1	-	serine hydroxymethyltransferase	0.658566	0.57299	0.507402	NC	NC	NC	1	S	ko:K00459
WIV37703.1	ddl	imidazole glycerol phosphate synthase subunit HisH	-0.551015	-0.422691	-0.283793	NC	NC	NC	1	F	ko:K01921
WIV41563.1	glyA3	acetyl-CoA C-acyltransferase FadA	-0.133938	0.344946	0.0206736	NC	NC	NC	1	E	ko:K00600
WIV38547.1	hisH	phospholipase D family protein	-0.203872	0.0762356	-0.23644	NC	NC	NC	1	E	ko:K02501
WIV40929.1	fadA	MoxR family ATPase	-0.290726	-0.31782	0.0696055	NC	NC	NC	1	I	ko:K00632
WIV40164.1	-	pyridoxal phosphate-dependent aminotransferase	0.396253	0.456626	0.792675	NC	NC	NC	1	-	-
WIV37617.1	-	DNA-binding protein	-0.756034	-0.535411	-0.296039	NC	NC	NC	1	S	ko:K03924
WIV41112.1	alaA	methylcrotonyl-CoA carboxylase subunit alpha	0.983126	0.942969	1.11806	NC	NC	U	16	E	ko:K14260
WIV41788.1	-	aminotransferase class V-fold PLP-dependent enzyme	-0.746552	-0.631074	-0.738559	NC	NC	NC	1	S	-
WIV36215.1	mccA	pyridoxal phosphate-dependent aminotransferase	0.0845335	0.418143	0.351472	NC	NC	NC	1	I	ko:K01968,ko:K13777
WIV40983.1	-	spermidine-binding protein SpuE	0.615502	0.676578	0.520832	NC	NC	NC	1	E	-
WIV40110.1	ybdL	type I-F CRISPR-associated protein Csy1	-0.276654	-0.0492435	-0.276654	NC	NC	NC	1	E	ko:K14287
WIV39279.1	potF2	glycosyltransferase	0.0359943	-0.130232	0.158065	NC	NC	NC	1	E	ko:K11073
WIV41589.1	csy1	CoA-acylating methylmalonate-semialdehyde dehydrogenase	-0.610649	-0.667924	-0.455195	NC	NC	NC	1	S	ko:K19127
WIV38408.1	-	SpoIIE family protein phosphatase	0.176487	0.0284697	0.285966	NC	NC	NC	1	M	-
WIV39099.1	mmsA	DUF853 family protein	-0.188445	0.357983	0.551202	NC	NC	NC	1	C	ko:K00140
WIV41150.1	rssB	multidrug efflux RND transporter periplasmic adaptor subunit MuxA	0.286304	-0.539929	0.0687128	NC	NC	NC	1	KT	ko:K02485,ko:K07315
WIV37602.1	yjgR	xanthine dehydrogenase family protein molybdopterin-binding subunit	-0.602996	-0.536501	-0.735473	NC	NC	NC	1	S	ko:K06915
WIV41473.1	mdtA	phosphate ABC transporter ATP-binding protein PstB	-0.255655	-0.0955777	0.521953	NC	NC	NC	1	M	ko:K07799,ko:K21135
WIV38024.1	-	serine/threonine protein kinase	-0.363136	0.139664	0.379426	NC	NC	NC	1	C	-
WIV38770.1	pstB	methyl-accepting chemotaxis protein	0.40874	-0.0721498	0.514573	NC	NC	NC	1	P	ko:K02036
WIV39464.1	srkA	tRNA (N6-isopentenyl adenosine(37)-C2)-methylthiotransferase MiaB	-0.549636	-0.470156	-0.631048	NC	NC	NC	1	F	-
WIV37811.1	-	MlaD family protein	0.770132	1.05486	0.355095	NC	U	NC	14	NT	ko:K03406
WIV39930.1	miaB	ABC transporter ATP-binding protein	-0.190184	0.034081	0.47554	NC	NC	NC	1	J	ko:K06168
WIV38093.1	yebT	ABC transporter substrate-binding protein	0.567475	0.311461	0.379848	NC	NC	NC	1	Q	ko:K06192
WIV36419.1	yejF	xanthine dehydrogenase family protein molybdopterin-binding subunit	0.548204	0.27208	0.380604	NC	NC	NC	1	P	ko:K13896
WIV37792.1	dppA	two-component system sensor histidine kinase GacS	-0.548521	0.13445	0.155689	NC	NC	NC	1	E	ko:K12368
WIV36627.1	-	class I SAM-dependent DNA methyltransferase	0.893913	0.760459	0.760459	NC	NC	NC	1	C	-
WIV37306.1	barA	autotransporter assembly complex family protein	-0.307281	-0.444785	-0.596788	NC	NC	NC	1	T	ko:K07678
WIV40163.1	-	ABC transporter substrate-binding protein	0.383472	0.876425	0.811655	NC	NC	NC	1	V	-
WIV41458.1	ytfM	FimV/HubP family polar landmark protein	-0.67611	-0.815968	-0.923548	NC	NC	NC	1	M	ko:K07278
WIV37788.1	dppA	glycogen debranching protein GlgX	0	0.463947	-1.61005	NC	NC	D	22	E	ko:K12368
WIV40587.1	fimV	FAD-dependent oxidoreductase	-0.00749454	-0.243729	-0.100604	NC	NC	NC	1	NU	ko:K08086
WIV41854.1	glgX	succinate dehydrogenase iron-sulfur subunit	0.378512	0.485427	0.34645	NC	NC	NC	1	G	ko:K01200,ko:K01214
WIV40231.1	spdH	OmpA family protein	0.413302	0.873207	0.880761	NC	NC	NC	1	H	ko:K00316
WIV36644.1	sdhB	alpha-ketoacid dehydrogenase subunit beta	-0.818627	-0.696702	-0.598637	NC	NC	NC	1	C	ko:K00240
WIV37116.1	yfiB	bifunctional demethylmenaquinone methyltransferase/2-methoxy-6-polyprenyl-1,4-benzoquinol methylase UbiE	-0.1625	-0.47052	-0.538649	NC	NC	NC	1	M	-
WIV40509.1	pdhB	hypothetical protein P4A98_24690	0.198904	0.41055	0.355584	NC	NC	NC	1	C	ko:K00162
WIV38467.1	ubiE	nucleoid-associated protein YejK	-0.0531497	-0.254465	-0.155418	NC	NC	NC	1	H	ko:K03183
WIV37913.1	-	UTP--glucose-1-phosphate uridylyltransferase GalU	-0.133965	-0.0851275	-0.583979	NC	NC	NC	1	-	-
WIV40055.1	ndpA	RNase adapter RapZ	-0.251685	-0.220854	-0.0710053	NC	NC	NC	1	S	ko:K06899
WIV36203.1	galU	thiol peroxidase	0.0296252	0.281868	0.281868	NC	NC	NC	1	M	ko:K00963
WIV37757.1	rapZ	shikimate dehydrogenase	-0.564352	-1.01042	-0.969194	NC	D	NC	12	S	ko:K06958
WIV41469.1	tpx	SDR family oxidoreductase	-0.468465	-0.297957	-0.707566	NC	NC	NC	1	O	ko:K11065
WIV38993.1	aroE	pyridoxamine 5'-phosphate oxidase	-0.957965	-0.580578	-0.747458	NC	NC	NC	1	E	ko:K00014
WIV38311.1	sdh	polyamine aminopropyltransferase	-0.340774	0.142512	-0.0603726	NC	NC	NC	1	S	ko:K15373,ko:K16066
WIV37189.1	pdxH	rubredoxin-NAD(+) reductase AlkT	-0.577248	-0.368106	-0.42929	NC	NC	NC	1	H	ko:K00275
WIV36536.1	speE	bacterioferritin	0	-0.0161648	-0.0202345	NC	NC	NC	1	E	ko:K00797
WIV38753.1	rubB	class 1 fructose-bisphosphatase	0.31797	0.519834	0.42161	NC	NC	NC	1	C	ko:K05297
WIV38284.1	IV02_12050	branched-chain-amino-acid transaminase	-0.855446	-0.154886	-0.550814	NC	NC	NC	1	P	ko:K03594
WIV38514.1	fbp	pyruvate, water dikinase regulatory protein	-0.90385	-0.637655	-0.756029	NC	NC	NC	1	G	ko:K03841
WIV38417.1	ilvE	UDP-N-acetylmuramate--L-alanine ligase	0.918596	0.578954	0.88976	NC	NC	NC	1	E	ko:K00826
WIV36455.1	ydiA	peroxiredoxin	0.400864	0.0630787	0.14311	NC	NC	NC	1	S	ko:K09773
WIV37704.1	murC	acetyl-CoA carboxylase, carboxyltransferase subunit beta	0.220842	-0.112768	0.0944647	NC	NC	NC	1	M	ko:K01924
WIV37232.1	bcp	2-aminobenzoylacetyl-CoA thioesterase PqsE	0.0171606	-0.300509	-0.365744	NC	NC	NC	1	O	ko:K03564
WIV40833.1	accD	DUF1302 domain-containing protein	0.142253	0.259292	0.742933	NC	NC	NC	1	I	ko:K01963
WIV37240.1	-	fumarylacetoacetase	0.272731	0.119961	0.0248034	NC	NC	NC	1	S	ko:K20257
WIV41901.1	gbt	AAA family ATPase	-0.0819416	0.337772	0.221127	NC	NC	NC	1	M	-
WIV36219.1	fahA	flagellar synthesis regulator FleN	0.590296	0.584963	0.7176	NC	NC	NC	1	Q	ko:K01555
WIV38441.1	damX	NAD(P)-dependent oxidoreductase	0.67084	0.31034	0.153157	NC	NC	NC	1	U	ko:K03112
WIV36775.1	fleN	uracil phosphoribosyltransferase	0.652229	0.586641	0.976293	NC	NC	NC	1	D	ko:K04562
WIV37500.1	-	glutamine-hydrolyzing carbamoyl-phosphate synthase small subunit	-0.235488	0.02584	-0.580624	NC	NC	NC	1	S	ko:K07118
WIV38051.1	upp	TAXI family TRAP transporter solute-binding subunit	-0.510615	-0.36059	-0.405819	NC	NC	NC	1	F	ko:K00761
WIV38164.1	carA	ribulose-phosphate 3-epimerase	-0.541671	-0.52413	-0.591037	NC	NC	NC	1	F	ko:K01956
WIV40056.1	-	cysteine synthase A	-0.811197	-0.858118	-0.858118	NC	NC	NC	1	S	-
WIV39585.1	rpe	NAD(P)H-dependent glycerol-3-phosphate dehydrogenase	-0.171611	-0.202308	-0.425563	NC	NC	NC	1	G	ko:K01783
WIV41249.1	cysK	flagellar motor protein MotB	0.526069	0.163499	0.250962	NC	NC	NC	1	E	ko:K01738
WIV36616.1	gpsA	ABC transporter substrate-binding protein	-0.25573	-0.282202	-0.374124	NC	NC	NC	1	I	ko:K00057
WIV38356.1	motB	triclosan efflux RND transporter adaptor protein TriA	-0.651182	-0.382693	-0.565263	NC	NC	NC	1	N	ko:K02557
WIV38724.1	-	CoA-acylating methylmalonate-semialdehyde dehydrogenase	0.330587	0.153209	0.347751	NC	NC	NC	1	E	ko:K02035,ko:K12368
WIV39124.1	-	indole-3-glycerol phosphate synthase TrpC	-0.608777	-0.317148	-0.581774	NC	NC	NC	1	D	ko:K21136
WIV37494.1	mmsA3	chemotaxis response regulator protein-glutamate methylesterase	0.612977	0.40439	0.848521	NC	NC	NC	1	C	ko:K00140
WIV39624.1	trpC	anthraniloyl-CoA anthraniloyltransferase	-0.0846972	-0.146389	-0.210838	NC	NC	NC	1	E	ko:K01609
WIV36770.1	cheB	flagellar protein MotY	-0.228477	-0.663572	-0.449448	NC	NC	NC	1	NT	ko:K03412
WIV37241.1	-	cytochrome-c oxidase, cbb3-type subunit III	0.281413	0.378512	0.614257	NC	NC	NC	1	I	ko:K18003,ko:K22317
WIV40416.1	motY	gamma-glutamyltransferase	-0.215869	-0.0852852	-0.246566	NC	NC	NC	1	M	ko:K21218
WIV36679.1	ccoP	NADPH-dependent 7-cyano-7-deazaguanine reductase QueF	-0.100929	0.165586	0.397877	NC	NC	NC	1	C	ko:K00406
WIV39340.1	ggt	alanine racemase	0.379153	0.135227	0.286471	NC	NC	NC	1	M	ko:K00681
WIV41142.1	queF	acyl-CoA dehydrogenase	-0.14505	-0.0253111	-0.173065	NC	NC	NC	1	S	ko:K06879,ko:K09457
WIV38709.1	alr	alpha,alpha-trehalase TreA	0.109163	0.427583	0.350621	NC	NC	NC	1	E	ko:K01775
WIV37642.1	-	oxaloacetate decarboxylase	-0.0269112	-0.262442	-0.435925	NC	NC	NC	1	I	-
WIV41598.1	treA	type VI secretion system contractile sheath large subunit	-0.021321	-0.0723307	-0.336107	NC	NC	NC	1	G	ko:K01194
WIV38276.1	bcpA	lipopolysaccharide heptosyltransferase II	0.622227	0.908531	0.841417	NC	NC	NC	1	G	ko:K01003
WIV39053.1	impC	iron ABC transporter substrate-binding protein	-0.303218	-0.356733	-0.52561	NC	NC	NC	1	S	ko:K11900
WIV38416.1	rfaF	zinc-binding alcohol dehydrogenase family protein	0.574767	0.444577	0.814594	NC	NC	NC	1	M	ko:K02843
WIV38092.1	fbpA	crotonase/enoyl-CoA hydratase family protein	-0.684746	-0.739279	-0.540568	NC	NC	NC	1	P	ko:K02012
WIV37372.1	-	flagellar hook-associated protein FlgL	-0.0959244	-0.189034	-0.169925	NC	NC	NC	1	C	-
WIV36405.1	Ech1	multicopper oxidase family protein	0.0819814	-0.206617	-0.06866	NC	NC	NC	1	I	ko:K01692
WIV37150.1	flgL	catalase HPII	0.203533	-0.462775	-1.3195	NC	NC	D	22	N	ko:K02397
WIV40173.1	cueO	YeaH/YhbH family protein	0.298762	0.48816	0.515211	NC	NC	NC	1	Q	ko:K08100,ko:K14588
WIV36088.1	katE	flagellar brake protein FlgZ	-0.957601	-1.34425	-1.56986	NC	D	D	26	P	ko:K03781
WIV39566.1	yeaH	HDOD domain-containing protein	0.623111	0.285283	0.542596	NC	NC	NC	1	S	ko:K09786
WIV40574.1	-	phosphotransferase family protein	0.726006	0.597902	0.638544	NC	NC	NC	1	M	-
WIV38358.1	-	DUF2599 domain-containing protein	0.118181	0.181607	0.0687128	NC	NC	NC	1	T	-
WIV36397.1	-	acyl-CoA thioesterase II	-0.0328238	-0.0788223	-0.0602465	NC	NC	NC	1	S	-
WIV36310.1	-	FecR domain-containing protein	-0.215729	0.282202	0.325486	NC	NC	NC	1	N	-
WIV41071.1	-	TonB-dependent ferrichrome receptor FiuA	0.54201	0.384713	0.382944	NC	NC	NC	1	I	ko:K01073
WIV39877.1	-	signal recognition particle protein	0.571625	0.524716	0.487322	NC	NC	NC	1	S	-
WIV39448.1	fiuA	FMN-binding glutamate synthase family protein	-0.135352	-0.183446	-0.311202	NC	NC	NC	1	P	ko:K02014
WIV40197.1	ffh	glucans biosynthesis glucosyltransferase MdoH	0.310278	-0.10632	0.560256	NC	NC	NC	1	U	ko:K03106
WIV41886.1	HA62_33250	catabolite repressor/activator	0.36257	-0.0988177	0.51105	NC	NC	NC	1	E	-
WIV38481.1	mdoH	methyl-accepting chemotaxis protein	0.721068	0.258636	0.547141	NC	NC	NC	1	M	ko:K03669
WIV40379.1	fruR	ferrioxamine receptor FoxA	0.632738	1.20353	1.18122	NC	U	U	18	K	ko:K03435
WIV37584.1	tar	DNA/RNA non-specific endonuclease	0.285672	0.722147	-0.0105692	NC	NC	NC	1	NT	ko:K03406,ko:K05875
WIV41536.1	foxA	3-oxoacyl-ACP reductase	-0.302796	0	-1.27541	NC	NC	D	22	P	ko:K02014
WIV36893.1	-	FdhF/YdeP family oxidoreductase	0.632943	1.55325	0.120294	NC	U	NC	14	F	ko:K01173
WIV38193.1	fabG	F0F1 ATP synthase subunit B	0.653866	0.162795	0.977671	NC	NC	NC	1	IQ	ko:K00059
WIV38587.1	ydeP	transcription elongation factor GreA	0.0808802	0.109571	-0.109106	NC	NC	NC	1	C	ko:K00123
WIV38957.1	atpF	phenazine biosynthesis protein PhzB	-0.626475	-0.33004	-0.429063	NC	NC	NC	1	C	ko:K02109
WIV38161.1	greA	LPS assembly lipoprotein LptE	-0.581047	-0.546282	-1.09395	NC	NC	D	22	K	ko:K03624
WIV36324.1	phzB	orotate phosphoribosyltransferase	0.286713	-0.75412	-0.806843	NC	NC	NC	1	S	ko:K20260
WIV39922.1	lptE	cupin domain-containing protein	-0.250227	-0.272253	-0.652208	NC	NC	NC	1	M	ko:K03643
WIV38735.1	pyrE	two-component system response regulator PhoP	0.461772	0.480357	0.435819	NC	NC	NC	1	F	ko:K00762
WIV41327.1	ycfD	aspartate carbamoyltransferase catalytic subunit	-0.288968	0.234465	0.160465	NC	NC	NC	1	S	ko:K18850
WIV37057.1	phoP	M18 family aminopeptidase	-0.893834	-0.412126	-0.459432	NC	NC	NC	1	KT	ko:K07660
WIV39381.1	pyrB	S-(hydroxymethyl)glutathione dehydrogenase/class III alcohol dehydrogenase	0.884864	0.427281	0.935745	NC	NC	NC	1	F	ko:K00609
WIV40685.1	apeB	nucleoside-diphosphate kinase	0.671186	0.441585	0.676353	NC	NC	NC	1	E	ko:K01267
WIV40315.1	adhC	cysteine hydrolase family protein	0.537474	0.537474	0.437532	NC	NC	NC	1	C	ko:K00121
WIV40101.1	ndk	SDR family oxidoreductase	-0.617913	-0.534657	-0.800391	NC	NC	NC	1	F	ko:K00940
WIV36547.1	-	SDR family oxidoreductase	0.229304	0.15775	-0.149984	NC	NC	NC	1	Q	-
WIV40499.1	Hsd17b4	ribose-5-phosphate isomerase RpiA	0.474752	0.164782	0.498569	NC	NC	NC	1	IQ	-
WIV36877.1	-	cell division protein ZipA	0.369695	0.224432	0.0628877	NC	NC	NC	1	IQ	-
WIV39308.1	rpiA	thiopurine S-methyltransferase	-0.60224	-0.392317	-0.610958	NC	NC	NC	1	G	ko:K01807
WIV36702.1	zipA	LOG family protein	-0.896321	-0.834482	-1.08146	NC	NC	D	22	D	ko:K03528
WIV41108.1	tpm	formyltetrahydrofolate deformylase	0.590383	0.383932	0.230387	NC	NC	NC	1	Q	ko:K00569
WIV40328.1	-	transcriptional regulator MvaT	0.799922	0.864053	1.08073	NC	NC	U	16	S	ko:K06966
WIV37609.1	purU	low specificity L-threonine aldolase	0.0813001	0.222392	0.476438	NC	NC	NC	1	F	ko:K01433
WIV37610.1	mvaT	outer membrane protein OprG	-0.388646	-0.364156	-0.431407	NC	NC	NC	1	S	-
WIV38815.1	ltaE	cytosine deaminase	0.485427	0.654988	0.649159	NC	NC	NC	1	E	ko:K01620
WIV39847.1	ompW	exodeoxyribonuclease III	-0.275265	-0.433897	-0.735405	NC	NC	NC	1	M	ko:K07275
WIV39416.1	codA	acyl-CoA dehydrogenase family protein	-0.410712	-0.343205	-0.0597062	NC	NC	NC	1	F	ko:K01485
WIV38736.1	crc	3-oxoacyl-ACP reductase FabG	0.295665	0.0500407	-0.117836	NC	NC	NC	1	L	ko:K01142
WIV41449.1	-	MoxR family ATPase	-0.386183	0.295456	0.241008	NC	NC	NC	1	I	-
WIV40974.1	fabG	NAD(P)H-dependent anabolic L-arginine dehydrogenase DauB	-0.379792	0.0344884	-0.281771	NC	NC	NC	1	IQ	ko:K00059
WIV40875.1	moxR	aldo/keto reductase	0.0920756	-0.0208185	-0.0851395	NC	NC	NC	1	S	ko:K03924
WIV40042.1	-	50S ribosomal protein L4	-0.846058	-0.268379	-0.323444	NC	NC	NC	1	E	ko:K19744
WIV37435.1	yeaE	bifunctional 4-hydroxy-2-oxoglutarate aldolase/2-dehydro-3-deoxy-phosphogluconate aldolase	-0.133447	-0.292467	-0.486828	NC	NC	NC	1	S	-
WIV39659.1	rplD	alpha/beta hydrolase	0.997123	0.953269	1.13959	NC	NC	U	16	J	ko:K02926
WIV40773.1	eda	glyoxalase/bleomycin resistance/extradiol dioxygenase family protein	0.622815	0.695666	0.662499	NC	NC	NC	1	G	ko:K01625
WIV36337.1	-	acireductone synthase	0.0654531	0.315828	-0.557826	NC	NC	NC	1	-	-
WIV40818.1	-	NUDIX hydrolase	0.121501	0.315879	0.291426	NC	NC	NC	1	E	-
WIV36539.1	mtnC	glutamate 5-kinase	-0.833028	-0.719372	-0.9141	NC	NC	NC	1	E	ko:K09880
WIV38320.1	-	N-acetylglucosamine-6-phosphate deacetylase	0.318682	-1.09326	-0.0375356	NC	D	NC	12	F	-
WIV37968.1	proB	23S rRNA (adenine(2030)-N(6))-methyltransferase RlmJ	0.158065	0.22456	0.171611	NC	NC	NC	1	E	ko:K00931
WIV40185.1	nagA	membrane-bound lytic murein transglycosylase MltF	-0.701451	-0.827381	-0.703646	NC	NC	NC	1	G	ko:K01443
WIV38423.1	rlmJ	alanine racemase	-0.263896	-0.0571004	-0.203142	NC	NC	NC	1	S	ko:K07115
WIV40178.1	mltF	cyclohexadienyl dehydratase	-0.226389	-0.309263	-0.568593	NC	NC	NC	1	M	ko:K18691
WIV38334.1	alr	winged helix-turn-helix domain-containing protein	0.619314	0.674809	0.661134	NC	NC	NC	1	E	ko:K01775
WIV40450.1	pheC	ATP phosphoribosyltransferase	-0.386917	-0.339206	-0.056034	NC	NC	NC	1	ET	ko:K01713
WIV37079.1	rstA	acetate--CoA ligase	-0.30229	-0.272337	-0.689572	NC	NC	NC	1	T	ko:K07661
WIV37741.1	hisG	class I SAM-dependent methyltransferase	-0.434403	-0.405451	-0.192645	NC	NC	NC	1	F	ko:K00765
WIV38140.1	acsA	chemotaxis protein CheA	0.240398	0.157541	0.411069	NC	NC	NC	1	H	ko:K01895
WIV36364.1	-	inorganic triphosphatase	0.438353	0.369757	0.176753	NC	NC	NC	1	H	-
WIV39146.1	cheA	peptidase	-0.681381	-0.779295	-0.579072	NC	NC	NC	1	NT	ko:K03407
WIV38615.1	ygiF	AhpA/YtjB family protein	-0.342888	-0.227952	-0.0393742	NC	NC	NC	1	S	ko:K18446
WIV36490.1	-	TIM barrel protein	-0.127379	-0.5091	-0.336679	NC	NC	NC	1	O	ko:K07395
WIV38364.1	-	L-aspartate oxidase	-0.149304	1.35874	0.055648	NC	U	NC	14	T	ko:K07186
WIV41743.1	kguE	2-hydroxyacid dehydrogenase	-0.723916	0.10188	0.535125	NC	NC	NC	1	G	-
WIV37479.1	nadB	gamma-glutamyltransferase family protein	0.620586	0.277985	0.273018	NC	NC	NC	1	H	ko:K00278
WIV38029.1	hprA	3'(2'),5'-bisphosphate nucleotidase CysQ	-0.578268	0.128324	-0.408343	NC	NC	NC	1	CH	ko:K00018
WIV39131.1	ggt_1	folate-binding protein YgfZ	-0.0059006	-0.428843	-0.374396	NC	NC	NC	1	E	ko:K00681
WIV38581.1	cysQ	MlaD family protein	-0.841166	-0.913017	-1.34245	NC	NC	D	22	P	ko:K01082
WIV37482.1	ygfZ	transporter substrate-binding domain-containing protein	-0.61891	-0.140863	-0.0339473	NC	NC	NC	1	S	ko:K06980
WIV40742.1	-	multidrug efflux RND transporter outer membrane subunit OpmB	-0.240051	-0.0646091	-0.143836	NC	NC	NC	1	Q	ko:K02067
WIV41041.1	-	transporter substrate-binding domain-containing protein	-0.417897	-0.163156	-0.423634	NC	NC	NC	1	ET	ko:K02030
WIV41476.1	-	crotonase/enoyl-CoA hydratase family protein	-0.699295	-0.441227	-0.941656	NC	NC	NC	1	MU	-
WIV38480.1	-	pirin family protein	0.223597	0.402326	0.39379	NC	NC	NC	1	ET	ko:K02030
WIV40500.1	-	flagellar basal body P-ring protein FlgI	-0.291363	-0.332823	0.264703	NC	NC	NC	1	I	ko:K01692
WIV37012.1	yhhW	mechanosensitive channel MscK	-0.794451	-0.692571	-1.10034	NC	NC	D	22	S	ko:K06911
WIV37153.1	flgI	c-type cytochrome	-0.186413	0.923526	0.0446394	NC	NC	NC	1	N	ko:K02394
WIV38426.1	kefA	fatty acid cis/trans isomerase	0.127171	-0.31824	-0.349267	NC	NC	NC	1	M	ko:K05802,ko:K22051
WIV37974.1	-	protease SohB	0.140373	0.10164	-0.0812238	NC	NC	NC	1	C	ko:K19713
WIV36379.1	cti	aldehyde dehydrogenase family protein	-0.314109	-0.657313	-0.464668	NC	NC	NC	1	M	-
WIV36394.1	sohB	patatin-like phospholipase PlpD	-0.274507	-0.174396	-0.0883559	NC	NC	NC	1	OU	ko:K04774
WIV37210.1	pcd	glycerophosphodiester phosphodiesterase	0.289733	0.307931	0.289733	NC	NC	NC	1	C	ko:K00128
WIV40588.1	plpD	SDR family oxidoreductase	-0.296982	0.0440552	-0.406859	NC	NC	NC	1	M	ko:K07001
WIV40951.1	ugpQ	1,4-alpha-glucan branching protein GlgB	-0.114106	-0.420533	-0.0731347	NC	NC	NC	1	C	ko:K01126
WIV40817.1	ygfF	LysR family transcriptional regulator	-0.499926	-0.568131	-0.630576	NC	NC	NC	1	IQ	-
WIV36081.1	glgB	flagellar protein export ATPase FliI	0.522554	0.0917925	0.213035	NC	NC	NC	1	G	ko:K00700
WIV40725.1	IV02_08490	beta-glucosidase BglX	-0.540783	-0.312514	-0.232661	NC	NC	NC	1	K	-
WIV37133.1	fliI	cation-transporting P-type ATPase	-0.20986	-0.200853	-0.59018	NC	NC	NC	1	NU	ko:K02412
WIV36497.1	bglX	ribosome-associated ATPase/putative transporter RbbA	-0.909307	-0.868045	-0.998515	NC	NC	NC	1	G	ko:K05349
WIV36800.1	ctpF	aspartate aminotransferase family protein	0.752749	0.0496308	0.124328	NC	NC	NC	1	P	ko:K01537
WIV38637.1	yhiH	flagellar hook-associated protein FlgK	0.87558	0.425696	1.18345	NC	NC	U	16	V	ko:K13926
WIV38720.1	aptA	DNA topoisomerase IV subunit A	0.815499	0.643183	0.747019	NC	NC	NC	1	E	ko:K00822
WIV37151.1	flgK	triclosan efflux RND transporter adaptor protein TriB	0.870717	0.320024	0.810522	NC	NC	NC	1	N	ko:K02396
WIV38367.1	parC	2-octaprenyl-6-methoxyphenyl hydroxylase	0.361908	0.548742	0.616412	NC	NC	NC	1	L	ko:K02621
WIV39125.1	-	chromosome segregation protein SMC	-0.170652	-0.239951	-0.123417	NC	NC	NC	1	M	ko:K21137
WIV38629.1	ubiH	long-chain-fatty-acid--CoA ligase FadD2	0.263034	-0.0436824	0.283974	NC	NC	NC	1	CH	ko:K03185,ko:K18800
WIV36703.1	smc	aspartate aminotransferase family protein	-0.583928	-0.596392	0.0205516	NC	NC	NC	1	D	ko:K03529
WIV40628.1	fadD2	aliphatic amidase	-0.67319	-0.739685	-0.622115	NC	NC	NC	1	IQ	ko:K01897
WIV41793.1	ectB	GTPase	0.760425	0.984146	0.960034	NC	NC	NC	1	E	ko:K00836
WIV40563.1	amiE	helix-turn-helix transcriptional regulator	-0.306103	-0.603647	-0.144948	NC	NC	NC	1	S	ko:K01426,ko:K01455
WIV38005.1	yjiA	50S ribosomal protein L25/general stress protein Ctc	-0.119714	-0.287282	-0.243926	NC	NC	NC	1	S	-
WIV39509.1	-	cobalamin biosynthesis protein CobW	0.0235868	-2.7963	-3.23353	NC	D	D	26	T	-
WIV38076.1	ctc	UMP kinase	-0.568884	-0.567041	-0.19977	NC	NC	NC	1	J	ko:K02897
WIV40997.1	cobW	adenosylmethionine decarboxylase	-0.688539	-0.409255	-0.860917	NC	NC	NC	1	S	ko:K02234
WIV40290.1	pyrH	lipopolysaccharide transport periplasmic protein LptA	0.132307	0.0946369	0.260315	NC	NC	NC	1	F	ko:K09903
WIV39627.1	speD	Hsp33 family molecular chaperone HslO	-0.688539	-0.256098	-0.341616	NC	NC	NC	1	E	ko:K01611
WIV37752.1	lptA	50S ribosomal protein L9	0.531664	0.451937	0.473632	NC	NC	NC	1	S	ko:K09774
WIV38600.1	hslO	3',5'-cyclic-AMP phosphodiesterase	-0.660514	-0.366782	-0.665694	NC	NC	NC	1	O	ko:K04083
WIV38336.1	rplI	alpha/beta hydrolase	0.156726	0.0916305	0.18474	NC	NC	NC	1	J	ko:K02939
WIV38372.1	cpdA	PhoH family protein	-0.797087	-0.719892	-1.08801	NC	NC	D	22	S	ko:K03651
WIV41241.1	cpo	dTDP-4-dehydrorhamnose 3,5-epimerase	0.227177	-0.0225426	-0.216811	NC	NC	NC	1	I	ko:K00433
WIV39984.1	phoH2	S-formylglutathione hydrolase	-0.207727	-0.139163	0.131965	NC	NC	NC	1	T	ko:K07175
WIV38570.1	rfbC	(d)CMP kinase	0.931287	0.128324	0.257432	NC	NC	NC	1	M	ko:K01790
WIV40316.1	fghA	oxidoreductase	0.509705	0.460361	0.504305	NC	NC	NC	1	S	ko:K01070
WIV40791.1	cmk	2,3,4,5-tetrahydropyridine-2,6-dicarboxylate N-succinyltransferase	-0.840559	-0.509949	-0.789233	NC	NC	NC	1	F	ko:K00945
WIV39895.1	yraR	NAD-dependent epimerase/dehydratase family protein	-0.898062	-0.476438	-0.631431	NC	NC	NC	1	GM	-
WIV40278.1	dapD	HIT domain-containing protein	0.183503	0.361291	0.416955	NC	NC	NC	1	E	ko:K00674
WIV39845.1	-	tol-pal system protein YbgF	-0.939414	-0.816748	-0.893317	NC	NC	NC	1	M	ko:K01784
WIV37274.1	hit1	hypothetical protein P4A98_19065	-0.644586	-0.534739	-0.464551	NC	NC	NC	1	FG	-
WIV37260.1	cpoB	ribonuclease E activity regulator RraA	-0.474372	-0.368243	-0.612977	NC	NC	NC	1	D	-
WIV36844.1	-	D-alanyl-D-alanine carboxypeptidase family protein	-0.147677	-0.273994	-0.577185	NC	NC	NC	1	-	-
WIV36452.1	rraA	peptidoglycan-binding protein LysM	-0.193538	-0.400538	-0.796467	NC	NC	NC	1	H	ko:K02553
WIV39912.1	dacA	histidinol-phosphate transaminase	0.0896372	0	0.339089	NC	NC	NC	1	M	ko:K07258
WIV38584.1	ygaU	pyridoxine 5'-phosphate synthase	0.123989	-0.0201779	-0.0972255	NC	NC	NC	1	S	-
WIV37739.1	hisC	porphobilinogen synthase	-0.470397	-0.635456	-0.694158	NC	NC	NC	1	E	ko:K00817
WIV37467.1	pdxJ	N-formylglutamate deformylase	0.0911479	0.132392	0.129377	NC	NC	NC	1	H	ko:K03474
WIV38649.1	hemB	50S ribosomal protein L3	0.471993	0.375778	0.540165	NC	NC	NC	1	H	ko:K01698
WIV38495.1	hutG	ABC-type transport auxiliary lipoprotein family protein	-0.481492	-0.333468	-0.227144	NC	NC	NC	1	E	ko:K01458,ko:K01479
WIV39658.1	rplC	homoserine dehydrogenase	0.923487	0.703189	1.14453	NC	NC	U	16	J	ko:K02906
WIV40741.1	-	succinyldiaminopimelate transaminase	-0.317267	-0.254655	-0.550364	NC	NC	NC	1	S	ko:K18480
WIV40207.1	hom	HAD family phosphatase	0.201996	-0.0337488	0.0329773	NC	NC	NC	1	E	ko:K00003,ko:K12524
WIV40285.1	dapC	HAD family phosphatase	-0.767477	-0.370447	-0.651153	NC	NC	NC	1	E	ko:K14261,ko:K14267
WIV41894.1	YPO1315	amidohydrolase	-0.371969	-0.31259	-0.433897	NC	NC	NC	1	E	-
WIV39314.1	-	glutathione S-transferase family protein	-0.109624	0.134301	0.22741	NC	NC	NC	1	E	-
WIV40111.1	yafV	HugZ family protein	-0.41792	-0.476814	-0.576349	NC	NC	NC	1	S	ko:K11206,ko:K13566
WIV37695.1	-	sulfate ABC transporter substrate-binding protein	0.0381832	-0.253119	-0.296587	NC	NC	NC	1	O	ko:K00799
WIV37682.1	-	class I SAM-dependent methyltransferase	-0.509788	-0.355875	-0.519374	NC	NC	NC	1	P	ko:K07226
WIV36737.1	sbp	agmatine deiminase	-0.761061	-0.408085	-0.477088	NC	NC	NC	1	P	ko:K02048
WIV37006.1	-	30S ribosomal protein S5	0.239007	0.136321	0.205584	NC	NC	NC	1	S	-
WIV39270.1	aguA	DUF4136 domain-containing protein	-0.901436	-0.484698	-0.692719	NC	NC	NC	1	E	ko:K10536
WIV39675.1	rpsE	putrescine-binding protein SpuD	-0.397592	-0.53579	-0.149665	NC	NC	NC	1	J	ko:K02988
WIV38200.1	-	orotidine-5'-phosphate decarboxylase	0.245307	-0.0570811	-0.265524	NC	NC	NC	1	S	-
WIV39278.1	potF1	DUF1302 domain-containing protein	0.795801	0.90151	0.778828	NC	NC	NC	1	E	ko:K11073
WIV41066.1	pyrF	dihydroorotase	0.372114	0.467533	0.321928	NC	NC	NC	1	F	ko:K01591
WIV39980.1	-	16S rRNA (cytosine(1402)-N(4))-methyltransferase RsmH	-0.36995	-0.152003	-0.226405	NC	NC	NC	1	M	-
WIV39380.1	pyrC	ABC transporter substrate-binding protein	0.776603	0.764825	1.04354	NC	NC	U	16	F	ko:K01465,ko:K01466
WIV37713.1	rsmH	bifunctional O-acetylhomoserine aminocarboxypropyltransferase/cysteine synthase	0.251694	0.411645	0.535719	NC	NC	NC	1	M	ko:K03438
WIV40069.1	-	amino-acid N-acetyltransferase	-0.325345	-0.437974	-0.746097	NC	NC	NC	1	S	ko:K01989
WIV38429.1	metY	ferredoxin--NADP reductase	0.17358	-0.0778195	-0.186072	NC	NC	NC	1	E	ko:K01740
WIV38610.1	argA	SDR family oxidoreductase	0.288569	-0.175087	0.605427	NC	NC	NC	1	E	ko:K14682
WIV38017.1	-	ABC transporter substrate-binding protein	0.941211	1.04439	0.89347	NC	U	NC	14	CH	ko:K00528
WIV36398.1	HA62_15005	tRNA pseudouridine(55) synthase TruB	0.455104	0.398073	0.710664	NC	NC	NC	1	IQ	-
WIV37346.1	argT3	FAD-binding oxidoreductase	-0.780687	-0.473632	-0.574236	NC	NC	NC	1	ET	ko:K02030,ko:K10022
WIV38148.1	truB	putative 2-dehydropantoate 2-reductase	0.266075	0.917323	1.70745	NC	NC	U	16	J	ko:K03177
WIV41171.1	ordL	arginine/ornithine transport ATP-binding protein AotP	0.328864	0.318448	-0.319757	NC	NC	NC	1	E	ko:K09471
WIV36472.1	-	lipoprotein insertase outer membrane protein LolB	-0.359705	-0.974415	-0.381958	NC	NC	NC	1	H	ko:K00077
WIV37342.1	aotP	NADH-quinone oxidoreductase subunit NuoI	-0.0985404	0.0457311	0.33626	NC	NC	NC	1	E	ko:K10025
WIV38073.1	lolB	trans-acting enoyl reductase family protein	-0.376767	-0.502985	-0.470381	NC	NC	NC	1	M	ko:K02494
WIV41910.1	nuoI	Re/Si-specific NAD(P)(+) transhydrogenase subunit alpha	-0.566769	-0.814697	-0.703189	NC	NC	NC	1	C	ko:K00338
WIV37656.1	lys	membrane integrity-associated transporter subunit PqiC	0.348275	0.566794	0.612598	NC	NC	NC	1	S	-
WIV39161.1	pntAA	molybdenum cofactor biosynthesis protein B	0.122172	0.00836347	-0.0687128	NC	NC	NC	1	C	ko:K00324
WIV38366.1	-	lipocalin family protein	-0.308838	-0.201258	-0.554295	NC	NC	NC	1	S	ko:K09857
WIV40913.1	moaB	SMP-30/gluconolactonase/LRE family protein	0.263034	0.199123	0.267835	NC	NC	NC	1	H	ko:K03638
WIV38511.1	blc	tellurite resistance TerB family protein	-0.871895	-0.759468	-1.02495	NC	NC	D	22	M	ko:K03098
WIV36926.1	-	glycosyl transferase family protein	0.372224	0.485025	0.567041	NC	NC	NC	1	G	-
WIV40232.1	yebE	protein deglycase HchA	0.167651	0.00940891	-0.454916	NC	NC	NC	1	S	-
WIV41348.1	ybiB	septum site-determining protein MinC	-0.68966	-0.736966	-0.633076	NC	NC	NC	1	E	-
WIV37100.1	hchA	tRNA guanosine(34) transglycosylase Tgt	-0.383329	-0.421464	-0.460634	NC	NC	NC	1	S	ko:K05523
WIV40689.1	minC	ornithine carbamoyltransferase	-0.361336	0.302796	0.517163	NC	NC	NC	1	D	ko:K03610
WIV41883.1	tgt	Trk system potassium transporter TrkA	-0.207044	-0.224966	-0.0630787	NC	NC	NC	1	J	ko:K00773
WIV40405.1	argF	glycine cleavage system aminomethyltransferase GcvT	0.610567	0.954581	1.18442	NC	NC	U	16	E	ko:K00611,ko:K09065,ko:K13252
WIV38984.1	trkA	DUF1329 domain-containing protein	0.264934	0.243419	0.279101	NC	NC	NC	1	P	ko:K03499
WIV38621.1	gcvT	arabinose-5-phosphate isomerase KdsD	0.261517	0.0579832	0.0796783	NC	NC	NC	1	E	ko:K00605
WIV40863.1	-	cAMP-binding protein CbpA	0.0710195	0.150679	0.441269	NC	NC	NC	1	S	-
WIV37749.1	kdsD	pyrroloquinoline quinone biosynthesis protein PqqB	0.300689	0.276027	0.250936	NC	NC	NC	1	M	ko:K06041
WIV38110.1	-	glutathione S-transferase N-terminal domain-containing protein	-0.18734	-0.00206838	-0.13647	NC	NC	NC	1	T	-
WIV36241.1	pqqB	bifunctional riboflavin kinase/FAD synthetase	-0.637814	-0.839717	-1.29451	NC	NC	D	22	S	ko:K06136
WIV36607.1	yfcG	rod shape-determining protein MreC	-0.271673	-0.448438	-0.0660892	NC	NC	NC	1	O	ko:K11209
WIV37964.1	ribF	bifunctional 23S rRNA (guanine(2069)-N(7))-methyltransferase RlmK/23S rRNA (guanine(2445)-N(2))-methyltransferase RlmL	0.649767	0.44124	0.546374	NC	NC	NC	1	H	ko:K11753
WIV37772.1	mreC	OsmC domain/YcaO domain-containing protein	-0.526695	-0.0787851	-0.607832	NC	NC	NC	1	M	ko:K03570
WIV40894.1	rlmL	TonB-dependent siderophore receptor PirA	0.0793156	0.179691	0.125808	NC	NC	NC	1	J	ko:K12297
WIV36297.1	ycaO	gamma-glutamyltransferase	0.227839	0.277167	0.382349	NC	NC	NC	1	O	ko:K09136
WIV37303.1	fepA	histidinol-phosphate transaminase	-0.851749	-0.732808	-1.1375	NC	NC	D	22	P	ko:K16089,ko:K19611
WIV36883.1	ggt_3	heavy metal translocating P-type ATPase	-0.589763	-0.296982	-0.526261	NC	NC	NC	1	M	ko:K00681
WIV40789.1	hisC	acetyl-CoA C-acetyltransferase	-0.270414	0.116609	0.456753	NC	NC	NC	1	E	ko:K00817
WIV40254.1	cadA	nitronate monooxygenase	0.661349	0.295077	0.278301	NC	NC	NC	1	P	ko:K01534
WIV38192.1	fadI	methyltransferase domain-containing protein	0.41944	0.503952	0.153766	NC	NC	NC	1	I	ko:K00626
WIV39716.1	-	aldehyde dehydrogenase family protein	0.397116	0.204471	0.0553271	NC	NC	NC	1	S	ko:K00459
WIV39534.1	-	formimidoylglutamate deiminase	-0.00965017	-0.176251	0.0238467	NC	NC	NC	1	Q	-
WIV38303.1	yfmT	nitrite/sulfite reductase	0.772013	1.04463	0.10452	NC	U	NC	14	C	ko:K00128
WIV38510.1	hutF	nucleotide 5'-monophosphate nucleosidase PpnN	-0.375212	-0.138605	-0.0447383	NC	NC	NC	1	F	ko:K05603
WIV39786.1	cysI	RNA polymerase factor sigma-54	-0.0303736	-1.02272	-1.18408	NC	D	D	26	C	ko:K00381
WIV39801.1	ygdH	CDP-6-deoxy-delta-3,4-glucoseen reductase	-0.193308	0.194963	0.384565	NC	NC	NC	1	S	ko:K06966
WIV37754.1	rpoN	replication-associated recombination protein A	-0.956318	-1.75358	-1.61928	NC	D	D	26	K	ko:K03092
WIV38642.1	ascD	NAD(P)/FAD-dependent oxidoreductase	-0.401188	-0.182739	-0.275146	NC	NC	NC	1	C	ko:K00523,ko:K05368
WIV41344.1	rarA	type IV pilus assembly protein PilM	-0.195016	-0.159392	-0.0906793	NC	NC	NC	1	L	ko:K07478
WIV38551.1	-	exodeoxyribonuclease V subunit gamma	0.597714	0.264198	0.47742	NC	NC	NC	1	S	ko:K15736
WIV38448.1	pilM	UDP-N-acetylmuramate dehydrogenase	0.309955	0.986022	0.724993	NC	NC	NC	1	NU	ko:K02662
WIV37579.1	recC	alkyl hydroperoxide reductase subunit C	-0.0545335	0.488927	0.123858	NC	NC	NC	1	L	ko:K03583
WIV40965.1	murB	cytochrome-c oxidase, cbb3-type subunit II	0.584351	0.767797	0.690393	NC	NC	NC	1	M	ko:K00075
WIV39108.1	ahpC	M48 family metallopeptidase	0.0332762	0.0143553	-0.0943924	NC	NC	NC	1	O	ko:K03386
WIV36673.1	ccoO	50S ribosomal protein L24	0.356485	0.347923	0.406817	NC	NC	NC	1	C	ko:K00405
WIV38035.1	Z012_09445	RNA polymerase-binding protein DksA	-0.40439	-0.157952	-0.295456	NC	NC	NC	1	M	-
WIV39669.1	rplX	BON domain-containing protein	-0.791112	-0.604699	-0.213707	NC	NC	NC	1	J	ko:K02895
WIV38129.1	dksA	N-acetylmuramic acid 6-phosphate phosphatase MupP	-0.33573	-0.219736	-0.255257	NC	NC	NC	1	T	ko:K06204
WIV37719.1	yraP	transcriptional regulator MvaU	-0.0421018	-0.250323	-0.144222	NC	NC	NC	1	S	-
WIV40782.1	gph	YajG family lipoprotein	-0.869744	-0.944291	-1.16851	NC	NC	D	22	G	ko:K01091,ko:K22292
WIV41291.1	mvaT	protease PfpI	-0.553598	-0.388854	-0.56528	NC	NC	NC	1	S	-
WIV38044.1	IV02_13505	2-heptyl-4(1H)-quinolone synthase subunit PqsC	-0.270312	-0.312883	-0.386093	NC	NC	NC	1	M	ko:K07286
WIV39334.1	pfpI	DUF2066 domain-containing protein	-0.534336	-0.193538	-1.0902	NC	NC	D	22	S	ko:K05520
WIV37242.1	-	dienelactone hydrolase family protein	0.275007	0.604071	0.918386	NC	NC	NC	1	I	ko:K18002
WIV37287.1	VV2512	tRNA uridine-5-carboxymethylaminomethyl(34) synthesis enzyme MnmG	-0.0691836	0.0934109	-0.12597	NC	NC	NC	1	S	ko:K09938
WIV36631.1	-	ubiquinol-cytochrome c reductase iron-sulfur subunit	-0.335024	-0.446669	-0.688539	NC	NC	NC	1	Q	-
WIV38964.1	gidA	cytochrome-c peroxidase CcpA	0.905222	0.333556	0.878255	NC	NC	NC	1	D	ko:K03495
WIV37724.1	petA	ATP-dependent Clp protease proteolytic subunit	-0.253809	-0.237671	-0.375656	NC	NC	NC	1	C	ko:K00411
WIV37990.1	ccp	P-II family nitrogen regulator	-0.0824622	-0.125531	-0.395737	NC	NC	NC	1	C	ko:K00428
WIV40601.1	clpP2	undecaprenyldiphospho-muramoylpentapeptide beta-N-acetylglucosaminyltransferase	-0.354119	-0.387803	-0.294338	NC	NC	NC	1	OU	ko:K01358
WIV38697.1	glnK	carbonate dehydratase	-0.497239	-0.836501	-1.08455	NC	NC	D	22	K	ko:K04751,ko:K04752
WIV37705.1	murG	SDR family oxidoreductase	0.819983	0.584963	0.12229	NC	NC	NC	1	M	ko:K02563
WIV38082.1	can	ADP compounds hydrolase NudE	0.433857	0.364926	0.226716	NC	NC	NC	1	P	ko:K01673
WIV38747.1	-	OmpH family outer membrane protein	-0.563267	-0.500074	-0.353232	NC	NC	NC	1	GM	-
WIV38582.1	nudE	carbonic anhydrase	0.254719	-0.00998409	0.287696	NC	NC	NC	1	L	ko:K08312
WIV40297.1	ompH	M14 family metallopeptidase	0.0552295	0.0347654	0.16601	NC	NC	NC	1	M	ko:K06142
WIV39071.1	-	MetQ/NlpA family ABC transporter substrate-binding protein	0.280108	0.0696342	0.0995357	NC	NC	NC	1	P	ko:K01673
WIV37343.1	aotO	chitin-binding protein CbpD	-0.440791	0.123232	-0.0309603	NC	NC	NC	1	S	ko:K06987
WIV39973.1	metQ-2	D-alanine--D-alanine ligase	-0.494605	0.239383	-0.253215	NC	NC	NC	1	P	ko:K02073
WIV37381.1	-	tRNA preQ1(34) S-adenosylmethionine ribosyltransferase-isomerase QueA	-0.220428	-0.636993	-1.19771	NC	NC	D	22	S	ko:K03933,ko:K21712
WIV39717.1	ddl	carboxy terminal-processing peptidase	-0.282202	-0.309169	-0.513527	NC	NC	NC	1	F	ko:K01921
WIV40085.1	queA	ribonuclease III	0.628779	0.788161	0.636976	NC	NC	NC	1	J	ko:K07568
WIV40676.1	prc	HlyC/CorC family transporter	-0.321928	0.273451	0.902703	NC	NC	NC	1	M	ko:K03797
WIV37470.1	rnc	circularly permuted type 2 ATP-grasp protein	-0.495208	-0.332936	0.0241663	NC	NC	NC	1	J	ko:K03685
WIV39927.1	corC	TatD family hydrolase	-0.00349321	0.371652	0.104296	NC	NC	NC	1	P	ko:K06189
WIV36493.1	IV02_06045	NAD(P)-dependent oxidoreductase	-0.273376	-0.347923	-0.0976967	NC	NC	NC	1	S	-
WIV40982.1	ycfH	crotonase/enoyl-CoA hydratase family protein	-0.35482	-0.297016	-0.703844	NC	NC	NC	1	L	ko:K03424
WIV41823.1	yfjR	nitroreductase family protein	0.627487	0.442518	0.469485	NC	NC	NC	1	I	-
WIV41099.1	-	arginine/ornithine succinyltransferase subunit alpha	-0.245932	-0.272404	-0.141934	NC	NC	NC	1	I	-
WIV40747.1	ydjA	phosphoadenylyl-sulfate reductase	-0.108934	-0.257798	-0.471504	NC	NC	NC	1	C	-
WIV37338.1	aruF	30S ribosomal protein S13	0.965557	1.3463	1.48786	NC	U	U	18	E	ko:K00673
WIV36468.1	cysH	50S ribosomal protein L14	-0.175936	0.0260781	-0.0139993	NC	NC	NC	1	EH	ko:K00390
WIV39680.1	rpsM	thiosulfate sulfurtransferase	0.280011	0.39758	1.18871	NC	NC	U	16	J	ko:K02952
WIV39668.1	rplN	inactive transglutaminase family protein	0.288057	0.122206	0.689979	NC	NC	NC	1	J	ko:K02874
WIV38359.1	rhdA	AcvB/VirJ family lysyl-phosphatidylglycerol hydrolase	-0.934079	-0.675825	-0.983235	NC	NC	NC	1	P	ko:K01011
WIV36457.1	IV02_00930	ubiquinone biosynthesis regulatory protein kinase UbiB	0.972069	0.540302	0.907741	NC	NC	NC	1	E	-
WIV37315.1	-	glutathione S-transferase	-0.108524	-0.108524	0.0693933	NC	NC	NC	1	U	-
WIV38469.1	ubiB	30S ribosomal protein S4	0.222392	-0.222392	-0.157101	NC	NC	NC	1	S	ko:K03688
WIV41135.1	yliJ	bifunctional 3-hydroxy-3-isohexenylglutaryl-CoA lyase/hydroxymethylglutaryl-CoA lyase	-0.306762	-0.278747	-0.362026	NC	NC	NC	1	O	ko:K00799
WIV39682.1	rpsD	hypothetical protein P4A98_29045	0.481742	0.284345	1.05063	NC	NC	U	16	J	ko:K02986
WIV36216.1	mvaB	cAMP-activated global transcriptional regulator CRP	0.00793782	0.506591	0.402045	NC	NC	NC	1	E	ko:K01640
WIV38744.1	-	OmpA family protein	-0.0796172	-0.110644	-0.437809	NC	NC	NC	1	-	-
WIV39625.1	crp	anhydro-N-acetylmuramic acid kinase	0.870892	0.464017	0.933955	NC	NC	NC	1	K	ko:K10914
WIV41043.1	-	molybdopterin molybdotransferase MoeA	-0.17433	-0.0356239	-0.228269	NC	NC	NC	1	M	-
WIV39639.1	anmK	deoxycytidine deaminase	-0.423466	-0.500634	-0.746334	NC	NC	NC	1	O	ko:K09001
WIV40914.1	moeA	phosphoserine phosphatase SerB	0.14661	0.371316	0.385122	NC	NC	NC	1	H	ko:K03750
WIV37939.1	dcd	tRNA (uridine(54)-C5)-methyltransferase TrmA	0.681683	0.642843	0.72389	NC	NC	NC	1	F	ko:K01494
WIV38363.1	serB	low-specificity L-threonine aldolase	0.140178	0.202274	0.304153	NC	NC	NC	1	ET	ko:K01079
WIV38126.1	trmA	23S rRNA (guanosine(2251)-2'-O)-methyltransferase RlmB	0.944212	1.03926	0.427421	NC	U	NC	14	J	ko:K00557
WIV37332.1	ltaE	DUF3108 domain-containing protein	0.575548	0.472805	0.566073	NC	NC	NC	1	E	ko:K01620,ko:K20801
WIV38340.1	rlmB	glutamine synthetase family protein	-0.38972	-0.338995	-0.095008	NC	NC	NC	1	J	ko:K03218
WIV37290.1	-	phage Gp37/Gp68 family protein	0.698472	0.482816	0.546719	NC	NC	NC	1	S	-
WIV39276.1	spuB	response regulator transcription factor	-0.116324	-0.149747	0.529733	NC	NC	NC	1	E	ko:K01915
WIV41786.1	-	SRPBCC family protein	0.259133	0	0.160992	NC	NC	NC	1	S	-
WIV40339.1	tcsR	imidazoleglycerol-phosphate dehydratase HisB	0.303158	0.275413	0.193281	NC	NC	NC	1	K	-
WIV37016.1	-	YfaP family protein	-0.376721	-0.472936	-0.536501	NC	NC	NC	1	S	-
WIV38548.1	hisB	GDP-mannose 4,6-dehydratase	-0.976916	-0.732609	-0.490672	NC	NC	NC	1	E	ko:K01089,ko:K01693
WIV37779.1	yfaP	nucleoside-diphosphate sugar epimerase/dehydratase	-0.356756	-0.465178	-0.529948	NC	NC	NC	1	S	-
WIV38857.1	gmd	cysteine desulfurase	0.688257	0.755536	1.01742	NC	NC	U	16	M	ko:K01711
WIV40805.1	wbpM	coniferyl aldehyde dehydrogenase	0.97665	0.699421	-0.482782	NC	NC	NC	1	GM	-
WIV40277.1	csdA	ATP-binding cassette domain-containing protein	0.0484615	0.140758	-0.0271361	NC	NC	NC	1	E	ko:K01766
WIV39345.1	calB	chorismate lyase	0.723242	0.38048	0.712863	NC	NC	NC	1	C	ko:K00154
WIV40923.1	uup	LPS export ABC transporter ATP-binding protein	-0.518291	-0.750022	-0.575247	NC	NC	NC	1	S	ko:K15738
WIV38761.1	ubiC	transcriptional regulator PtxS	0.357894	-0.124258	-0.297622	NC	NC	NC	1	H	ko:K03181
WIV37753.1	lptB	succinyl-diaminopimelate desuccinylase	0.626185	0.923062	1.20587	NC	NC	U	16	S	ko:K06861
WIV41744.1	ptxS	phosphate ABC transporter substrate-binding protein PstS	0.131759	0.146078	0.117295	NC	NC	NC	1	K	ko:K02525
WIV37074.1	dapE	DUF3396 domain-containing protein	0	0.375337	0.0956833	NC	NC	NC	1	E	ko:K01439
WIV38772.1	pstS	choline BCCT transporter BetT	-0.0335526	-0.735584	-0.572579	NC	NC	NC	1	P	ko:K02040
WIV37419.1	-	allantoinase PuuE	0.223965	-0.539968	-0.399701	NC	NC	NC	1	S	-
WIV38700.1	betT	exonuclease SbcCD subunit D C-terminal domain-containing protein	0.051261	0.0423463	-0.172613	NC	NC	NC	1	M	ko:K02168,ko:K03451
WIV36713.1	puuE	L-serine ammonia-lyase	-0.343034	-0.240464	-0.0927104	NC	NC	NC	1	G	ko:K01452,ko:K16842,ko:K22278
WIV37575.1	sbcD	NADH:flavin oxidoreductase	-0.67433	-0.683328	0.355265	NC	NC	NC	1	L	ko:K03547
WIV41564.1	sdaA	cell division protein ZapE	-0.177396	-0.260652	-0.137504	NC	NC	NC	1	E	ko:K01752
WIV37393.1	-	two-component system sensor histidine kinase AmgS	0.784963	0.47736	0.719701	NC	NC	NC	1	C	-
WIV37730.1	zapE	YdbH domain-containing protein	-0.354052	0.489692	0.361739	NC	NC	NC	1	D	ko:K06916
WIV38605.1	envZ	acyl-CoA dehydrogenase C-terminal domain-containing protein	-0.590986	-1.21883	0.17585	NC	D	NC	12	T	ko:K07638
WIV38714.1	-	glycine oxidase ThiO	0.197883	0.283872	0.241518	NC	NC	NC	1	S	-
WIV38594.1	-	alkaline protease secretion protein AprF	-0.446655	0.309483	0.432632	NC	NC	NC	1	I	-
WIV37951.1	thiO	NAD(P)H-quinone oxidoreductase	0	-0.204982	0.361508	NC	NC	NC	1	E	ko:K03153
WIV36972.1	aprF	triclosan efflux RND transporter permease subunit TriC	0.391083	0.523186	0.940476	NC	NC	NC	1	MU	ko:K12538
WIV41943.1	qor2	acyl-CoA dehydrogenase	0.593375	-0.0223184	0.731259	NC	NC	NC	1	C	ko:K00344
WIV39126.1	-	thiamine-phosphate kinase	0.994607	0.702095	0.457473	NC	NC	NC	1	V	ko:K18138,ko:K18303,ko:K21134
WIV41451.1	bbsG	putative glycolipid-binding domain-containing protein	-0.607349	-0.699271	0.308302	NC	NC	NC	1	I	ko:K00249
WIV39861.1	thiL	ATP-dependent RNA helicase HrpA	-0.126316	-0.39502	-0.642237	NC	NC	NC	1	H	ko:K00946
WIV36233.1	-	1-acyl-sn-glycerol-3-phosphate acyltransferase	-0.401044	-0.423499	-0.703607	NC	NC	NC	1	S	ko:K09957
WIV40631.1	hrpA	DUF1615 domain-containing protein	0.716991	1.6865	0.346957	NC	U	NC	14	L	ko:K03578
WIV38041.1	-	Fe(3+)-pyochelin receptor FptA	-0.68105	-0.767023	-0.899473	NC	NC	NC	1	I	-
WIV41262.1	yaiW	ABC transporter substrate-binding protein	0.260494	-0.135601	-0.221758	NC	NC	NC	1	S	-
WIV39699.1	fptA	NADP-specific glutamate dehydrogenase	-0.33232	-0.753163	-1.02086	NC	NC	D	22	P	ko:K16088
WIV41818.1	fliY_2	GNAT family N-acetyltransferase	0.00741747	0.014797	0.0654231	NC	NC	NC	1	ET	ko:K02030
WIV37991.1	gdhA	Fe-S biogenesis protein NfuA	-0.509949	-0.109411	0.347634	NC	NC	NC	1	E	ko:K00262
WIV38878.1	-	bacterioferritin BfrB	-0.198904	-0.330149	-0.544548	NC	NC	NC	1	K	-
WIV36378.1	nfuA	hypoxanthine-guanine phosphoribosyltransferase	-0.671164	-0.818071	-1.29053	NC	NC	D	22	C	ko:K07400
WIV40411.1	bfr	cytochrome c5 family protein	-0.0274807	-1.35636	-0.958854	NC	D	NC	12	P	ko:K03594
WIV38050.1	hpt	hydroxymethylpyrimidine/phosphomethylpyrimidine kinase	0.102109	-0.0426107	0.408304	NC	NC	NC	1	F	ko:K00760
WIV41978.1	cycB	inorganic diphosphatase	-0.498166	-0.329308	-0.583831	NC	NC	NC	1	C	-
WIV39935.1	thiD	xanthine phosphoribosyltransferase	-0.974465	-0.81867	-0.93699	NC	NC	NC	1	H	ko:K00941
WIV39881.1	ppa	osmotically-inducible lipoprotein OsmE	-0.517399	-0.697971	-0.693399	NC	NC	NC	1	C	ko:K01507
WIV38707.1	xpt	50S ribosomal protein L21	0.737985	0.432771	0.593434	NC	NC	NC	1	F	ko:K03816
WIV38280.1	osmE	Fe-S cluster assembly scaffold IscU	-0.664962	-0.618269	-0.857607	NC	NC	NC	1	J	ko:K04064
WIV37971.1	rplU	hypothetical protein P4A98_08530	0.908446	0.908446	1.01625	NC	NC	U	16	J	ko:K02888
WIV40095.1	iscU	2-polyprenyl-3-methyl-6-methoxy-1,4-benzoquinone monooxygenase	-0.783189	-0.976793	-1.33171	NC	NC	D	22	C	ko:K04488
WIV40609.1	-	YhcB family protein	0.136339	0.0789008	-0.789855	NC	NC	NC	1	-	-
WIV39628.1	coq7	Dps family protein	-0.508717	-0.587532	-0.42362	NC	NC	NC	1	H	ko:K06134
WIV37733.1	-	3-deoxy-manno-octulosonate cytidylyltransferase	-0.875896	-0.433082	-0.661539	NC	NC	NC	1	S	ko:K09908
WIV37271.1	dps	DUF2185 domain-containing protein	0.017114	0.118916	-0.0278119	NC	NC	NC	1	P	ko:K04047
WIV40963.1	kdsB	VacJ family lipoprotein	0.217357	0.0461702	0.0687128	NC	NC	NC	1	M	ko:K00979
WIV41498.1	-	50S ribosomal protein L18	-0.352516	-0.473371	-1.00607	NC	NC	D	22	S	-
WIV41148.1	vacJ	50S ribosomal protein L11	-0.0189831	0.143492	-0.062631	NC	NC	NC	1	M	ko:K04754
WIV39674.1	rplR	cystathionine gamma-synthase	0.665913	0.662697	1.08656	NC	NC	U	16	J	ko:K02881
WIV39647.1	rplK	acetylornithine deacetylase	-0.495208	-0.714398	-0.386723	NC	NC	NC	1	J	ko:K02867
WIV39379.1	metC	hydrolase	0.640212	0.462972	0.623437	NC	NC	NC	1	E	ko:K01758,ko:K01760
WIV38612.1	argE	sulfurtransferase	-0.796144	-0.667064	-0.824855	NC	NC	NC	1	E	ko:K01438
WIV40058.1	-	lipid A 3-O-deacylase	0.763702	0.957875	0.681959	NC	NC	NC	1	Q	-
WIV36927.1	sseA	bifunctional phosphopantothenoylcysteine decarboxylase/phosphopantothenate--cysteine ligase CoaBC	-0.291463	0.0770762	-0.0814276	NC	NC	NC	1	P	ko:K01011
WIV38066.1	-	gamma-carboxygeranoyl-CoA hydratase	-0.51334	-0.350281	-0.739848	NC	NC	NC	1	M	ko:K12976
WIV38726.1	coaBC	OprD family porin	0.783832	0.715023	0.845727	NC	NC	NC	1	H	ko:K13038
WIV36214.1	liuC	dephospho-CoA kinase	-0.449244	-0.604726	-0.255204	NC	NC	NC	1	I	ko:K13766
WIV37486.1	uidC	cupin domain-containing protein	-0.615177	-0.0610756	-0.0846624	NC	NC	NC	1	S	ko:K16140
WIV37821.1	coaE	CaiB/BaiF CoA-transferase family protein	-0.709485	-0.405819	-0.680293	NC	NC	NC	1	H	ko:K00859
WIV38708.1	puuR	prealbumin-like fold domain-containing protein	-0.44387	-0.365396	-0.38677	NC	NC	NC	1	K	ko:K14056
WIV40211.1	frc	flavohemoglobin expression-modulating QEGLA motif protein	0.145605	-0.126692	-0.176323	NC	NC	NC	1	C	ko:K07749
WIV36896.1	-	type VI secretion system-associated FHA domain protein TagH	-0.363691	-0.275634	-0.690672	NC	NC	NC	1	-	-
WIV40247.1	IV02_27630	30S ribosomal protein S10	0.129416	-0.00936818	0.317252	NC	NC	NC	1	S	-
WIV39050.1	fha1	type 4a pilus biogenesis protein PilF	-0.464063	-0.657371	-0.492168	NC	NC	NC	1	T	ko:K07169,ko:K11894,ko:K11913
WIV39657.1	rpsJ	gluconate 2-dehydrogenase subunit 3 family protein	-0.016602	-0.0116013	0.305326	NC	NC	NC	1	J	ko:K02946
WIV40103.1	pilF	single-stranded DNA-binding protein	-0.51831	-0.0775188	-0.099121	NC	NC	NC	1	NU	ko:K02656
WIV41739.1	-	2-methylaconitate cis-trans isomerase PrpF	-0.479993	0.0421535	-0.335603	NC	NC	NC	1	Q	ko:K06152
WIV39689.1	ssb	twitching motility response regulator PilG	-0.210917	-0.464178	-0.258137	NC	NC	NC	1	L	ko:K03111
WIV37445.1	prpF	two-component system response regulator CarR	0.405256	0.750549	0.691413	NC	NC	NC	1	S	ko:K09788
WIV39387.1	pilG	ABC transporter ATP-binding protein	-0.821499	-0.865699	-0.685127	NC	NC	NC	1	KT	ko:K02657,ko:K03413
WIV41301.1	IV02_26825	isochorismate family cysteine hydrolase YcaC	-0.221127	-0.0229611	-0.203533	NC	NC	NC	1	KT	-
WIV41136.1	yadG	phasin family protein	0.15724	0.211107	0.299014	NC	NC	NC	1	V	ko:K01990
WIV37020.1	ycaC	FixH family protein	0	0.409644	0.627398	NC	NC	NC	1	Q	-
WIV38464.1	phaF	type I-F CRISPR-associated endoribonuclease Cas6/Csy4	-0.580832	-0.879441	-1.0993	NC	NC	D	22	S	-
WIV36681.1	ccoH	UDP-N-acetylmuramate:L-alanyl-gamma-D-glutamyl-meso-diaminopimelate ligase	0.192645	-0.0236728	0.0026065	NC	NC	NC	1	S	ko:K09926
WIV41586.1	cas6f	ribonuclease T	-0.458585	-0.39486	-0.717901	NC	NC	NC	1	S	ko:K19130
WIV39892.1	mpl	radical SAM protein	0.152647	0.473416	0.111508	NC	NC	NC	1	M	ko:K02558
WIV40414.1	rnt	selenide, water dikinase SelD	-0.970854	-0.770614	-0.645083	NC	NC	NC	1	L	ko:K03683
WIV40985.1	-	hydroxyacylglutathione hydrolase	-0.683027	-0.750771	-0.643856	NC	NC	NC	1	C	-
WIV36588.1	selD	SDR family oxidoreductase	0.100929	0.0207586	0.0207586	NC	NC	NC	1	F	ko:K01008
WIV36413.1	gloB	cyclic pyranopterin monophosphate synthase MoaC	0.238611	-0.0421255	-0.286051	NC	NC	NC	1	S	ko:K01069
WIV38920.1	-	alkene reductase	0.607085	0.717729	0.607085	NC	NC	NC	1	IQ	-
WIV39988.1	moaC	multifunctional CCA addition/repair protein	-0.12229	-0.569749	-0.658158	NC	NC	NC	1	H	ko:K03637
WIV41010.1	-	thymidylate synthase	-0.096508	1.10631	1.17557	NC	U	U	18	C	ko:K10680
WIV39563.1	cca	helix-turn-helix domain-containing protein	-0.72385	-0.377326	-0.641388	NC	NC	NC	1	F	ko:K00974
WIV39321.1	thyA	4-phosphoerythronate dehydrogenase PdxB	-0.252542	-0.277853	-0.143836	NC	NC	NC	1	F	ko:K00560
WIV40104.1	rodZ	carboxy-S-adenosyl-L-methionine synthase CmoA	-0.6876	-0.761523	-0.80075	NC	NC	NC	1	S	ko:K15539
WIV36839.1	pdxB	tRNA (cytosine(32)/uridine(32)-2'-O)-methyltransferase TrmJ	0.595016	0.578221	0.611618	NC	NC	NC	1	H	ko:K03473
WIV37465.1	cmoA	DUF1285 domain-containing protein	-0.0860139	0.0366418	0.0456587	NC	NC	NC	1	S	ko:K15256
WIV40091.1	trmJ	LD-carboxypeptidase	0.179076	0.217846	0.198591	NC	NC	NC	1	J	ko:K02533,ko:K15396
WIV40987.1	-	pyridoxal phosphate-dependent aminotransferase	-0.683265	-0.651254	-0.687896	NC	NC	NC	1	S	ko:K09986
WIV38604.1	ldcA	FAD/NAD(P)-binding oxidoreductase	-0.00962442	-0.0788554	-0.243976	NC	NC	NC	1	V	ko:K01297
WIV38128.1	IV02_28760	ribonuclease G	0.263652	0.181009	0.66316	NC	NC	NC	1	E	-
WIV41667.1	sqrdl	type 4a pilus biogenesis protein PilN	0.155455	0.357763	0.599289	NC	NC	NC	1	S	ko:K17218
WIV37769.1	rng	hypothetical protein P4A98_12610	0.929467	1.99857	1.1024	NC	U	U	18	J	ko:K08301
WIV38447.1	pilN	response regulator transcription factor	-0.0611835	0.191397	0.164924	NC	NC	NC	1	NU	ko:K02663
WIV41376.1	-	tRNA 2-selenouridine(34) synthase MnmH	0.231947	0.057551	0.143591	NC	NC	NC	1	-	-
WIV40751.1	cpxR	dihydropteroate synthase	-0.71477	-0.448985	-0.396517	NC	NC	NC	1	KT	ko:K07662
WIV36587.1	selU	transcriptional regulator RhlR	0.600517	0.44119	0.56528	NC	NC	NC	1	H	ko:K06917
WIV38156.1	folP	aminopeptidase PaaP	-0.744345	-0.248388	0	NC	NC	NC	1	H	ko:K00796
WIV40448.1	sdiA	GTPase/DUF3482 domain-containing protein	0.640241	0.70208	1.25645	NC	NC	U	16	K	ko:K07782,ko:K15852,ko:K18099,ko:K19734
WIV41003.1	-	IclR family transcriptional regulator	-0.0447879	-0.0318489	-0.572417	NC	NC	NC	1	S	-
WIV39323.1	-	LacI family DNA-binding transcriptional regulator GntR	0.124674	0.459743	0.108872	NC	NC	NC	1	S	-
WIV37225.1	-	porin OpdQ	0.186413	-1.48875	-1.36613	NC	D	D	26	K	-
WIV41689.1	gntR	L-seryl-tRNA(Sec) selenium transferase	0.348664	-0.58912	0.17568	NC	NC	NC	1	K	ko:K06145,ko:K06146
WIV40904.1	-	di-heme-cytochrome C peroxidase	-0.123989	0.667425	0.609273	NC	NC	NC	1	S	-
WIV38213.1	selA	class I SAM-dependent methyltransferase	-0.164494	-0.273018	-0.482942	NC	NC	NC	1	E	ko:K01042
WIV36286.1	-	amidotransferase	0.732997	0.756648	-0.295906	NC	NC	NC	1	C	-
WIV41279.1	-	penicillin-binding protein 1B	0.539733	1.23663	0.83757	NC	U	NC	14	Q	-
WIV36481.1	-	AAA family ATPase	-0.653824	-0.473252	-0.250375	NC	NC	NC	1	F	ko:K01951
WIV38106.1	mrcB	4-hydroxy-3-polyprenylbenzoate decarboxylase	0.427723	0.900604	0.855816	NC	NC	NC	1	M	ko:K05365
WIV37576.1	sbcC	glycogen/starch/alpha-glucan phosphorylase	-0.57139	-1.16448	0.33658	NC	D	NC	12	L	ko:K03546
WIV38643.1	ubiD	flagellar motor switch protein FliM	-0.219474	-0.389203	0.104023	NC	NC	NC	1	H	ko:K03182
WIV36091.1	glgP	peptide ABC transporter ATP-binding protein	0.329568	0.288345	0.687616	NC	NC	NC	1	G	ko:K00688
WIV36786.1	fliM	Wsp signal transduction system sensor histidine kinase WspE	0.751321	0.606179	0.807355	NC	NC	NC	1	N	ko:K02416
WIV37798.1	dppF	SDR family oxidoreductase	0.28523	0.883591	1.07624	NC	NC	U	16	P	ko:K12372,ko:K19230
WIV40240.1	wspE	acetoacetate--CoA ligase	0.462203	-0.0669067	1.09079	NC	NC	U	16	T	ko:K03407,ko:K13490
WIV37215.1	-	TonB-dependent receptor	0.762824	0.882816	0.516874	NC	NC	NC	1	IQ	-
WIV36230.1	acsA	PhoH family protein	-0.108706	0.138561	0.363216	NC	NC	NC	1	I	ko:K01907
WIV36617.1	-	LysR family transcriptional regulator	-0.410376	-0.333354	-0.0717907	NC	NC	NC	1	H	ko:K02014
WIV39929.1	ybeZ	di-heme oxidoredictase family protein	0.343746	0.263034	0.171451	NC	NC	NC	1	T	ko:K06217
WIV36365.1	yafC	phosphomethylpyrimidine synthase ThiC	0.125057	-0.48089	-0.295198	NC	NC	NC	1	K	-
WIV37664.1	-	glycine zipper 2TM domain-containing protein	-0.124627	-0.347019	-0.303392	NC	NC	NC	1	C	-
WIV38376.1	thiC	peptidylprolyl isomerase	0.876807	2.2648	0.502411	NC	U	NC	14	H	ko:K03147
WIV37184.1	-	formate dehydrogenase subunit beta	-0.930395	-0.772132	-1.25756	NC	NC	D	22	M	ko:K06077
WIV36432.1	ppiB	YegP family protein	-0.927322	-1.09439	-1.04147	NC	D	D	26	G	ko:K03768
WIV38216.1	fdxH	phosphoheptose isomerase	-0.237395	-0.347019	-0.599462	NC	NC	NC	1	C	ko:K00124
WIV39307.1	-	ACP S-malonyltransferase	-0.162783	-0.323719	-0.337223	NC	NC	NC	1	S	ko:K09946
WIV37718.1	gmhA	ribonuclease HI	-0.216696	-0.172603	-0.153431	NC	NC	NC	1	G	ko:K03271,ko:K12961
WIV40973.1	fabD	thioredoxin-disulfide reductase	-0.195016	-0.143735	-0.143735	NC	NC	NC	1	I	ko:K00645
WIV36411.1	rnhA	CoA transferase subunit B	-0.772421	-0.762104	-0.917538	NC	NC	NC	1	L	ko:K03469
WIV41341.1	trxB	alpha/beta hydrolase	0.00571365	0.0888093	-0.182864	NC	NC	NC	1	O	ko:K00384,ko:K22345
WIV36227.1	scoB	5-(carboxyamino)imidazole ribonucleotide mutase	-0.107658	0.277836	0.520832	NC	NC	NC	1	I	ko:K01029
WIV37732.1	-	hypothetical protein P4A98_29440	-0.304855	0.131245	-0.122857	NC	NC	NC	1	S	ko:K07018
WIV38828.1	purE	Nif3-like dinuclear metal center hexameric protein	-0.472634	-0.275942	-0.522102	NC	NC	NC	1	F	ko:K01588
WIV38816.1	-	PA2169 family four-helix-bundle protein	-0.553154	-0.5667	-0.750816	NC	NC	NC	1	-	-
WIV37737.1	ybgI	homoserine kinase	-0.175442	-0.398249	-0.677631	NC	NC	NC	1	S	-
WIV41846.1	-	outer membrane lipoprotein chaperone LolA	-0.595315	-0.735493	-1.09596	NC	NC	D	22	S	-
WIV38897.1	thrB	OsmC family protein	0.11273	0.579856	0.347195	NC	NC	NC	1	F	ko:K02204
WIV41343.1	lolA	protein-L-isoaspartate(D-aspartate) O-methyltransferase	-0.788575	-0.731183	-0.940411	NC	NC	NC	1	M	ko:K03634
WIV39029.1	osmC	30S ribosomal protein S8	0.0970674	-0.0927571	-0.104072	NC	NC	NC	1	O	ko:K04063
WIV41885.1	pcm	class I SAM-dependent methyltransferase	-0.165197	0.0418202	-0.149984	NC	NC	NC	1	J	ko:K00573
WIV39672.1	rpsH	50S ribosomal protein L10	-0.921526	-0.658492	-0.602996	NC	NC	NC	1	J	ko:K02994
WIV38519.1	-	50S ribosomal protein L19	-0.145142	-0.318361	-0.171712	NC	NC	NC	1	Q	-
WIV39649.1	rplJ	lysozyme inhibitor	-0.204497	0.125707	0.399061	NC	NC	NC	1	J	ko:K02864
WIV40201.1	rplS	polyamine ABC transporter ATP-binding protein	0.643624	0.736966	0.979577	NC	NC	NC	1	J	ko:K02884
WIV37367.1	mliC	protein TolQ	-0.646363	-0.771376	-0.796467	NC	NC	NC	1	S	-
WIV39280.1	potG	glycosyltransferase	-0.30547	-0.627398	-0.841738	NC	NC	NC	1	E	ko:K02052,ko:K11072,ko:K11076
WIV37264.1	tolQ	FKBP-type peptidyl-prolyl cis-trans isomerase	0.0881309	0.0987782	0.565904	NC	NC	NC	1	U	ko:K03562
WIV38405.1	-	FAD-dependent catabolic D-arginine dehydrogenase DauA	0.712863	0.83274	1.00426	NC	NC	U	16	S	-
WIV37961.1	fkpB	dTMP kinase	-0.382905	0.0526415	-0.933329	NC	NC	NC	1	G	ko:K03774
WIV40041.1	-	lactoylglutathione lyase	0.196963	-0.326693	0.122645	NC	NC	NC	1	E	ko:K19746
WIV40979.1	tmk	50S ribosomal protein L15	-0.682564	-0.208753	-0.385443	NC	NC	NC	1	F	ko:K00943
WIV38515.1	-	MBL fold metallo-hydrolase	0.343074	0.0382193	0.0800395	NC	NC	NC	1	E	ko:K01759
WIV39677.1	rplO	murein transglycosylase A	0.1976	0.295211	0.946061	NC	NC	NC	1	J	ko:K02876
WIV37402.1	ycbL	DUF4426 domain-containing protein	0.338955	0.00657265	-0.18233	NC	NC	NC	1	S	ko:K01069
WIV37000.1	mltA	NADH-quinone oxidoreductase subunit B	0.16285	0.096508	0.0794345	NC	NC	NC	1	M	ko:K08304
WIV39367.1	PP5099	(2Fe-2S)-binding protein	-0.668731	-0.36257	-0.30355	NC	NC	NC	1	S	-
WIV41319.1	nuoB	RidA family protein	-0.302965	-0.586973	-0.278387	NC	NC	NC	1	C	ko:K00331
WIV38023.1	hcrC_2	glucokinase	-0.782608	-0.14702	-0.516714	NC	NC	NC	1	C	-
WIV38743.1	tdcF	elongation factor P	-0.0813001	-0.0708835	-0.588425	NC	NC	NC	1	J	ko:K09022
WIV40762.1	glk	quinolinate synthase NadA	0.499965	0.33479	-0.147226	NC	NC	NC	1	G	ko:K00845
WIV41090.1	efp	3-methyl-2-oxobutanoate hydroxymethyltransferase	-0.643856	-0.533432	-0.913463	NC	NC	NC	1	J	ko:K02356
WIV37236.1	nadA	protein-export chaperone SecB	-0.137068	-0.231136	-0.151519	NC	NC	NC	1	H	ko:K03517
WIV38136.1	panB	acyl-CoA thioesterase	-0.938465	-0.588998	-0.638326	NC	NC	NC	1	H	ko:K00606
WIV38532.1	secB	cytochrome-c oxidase, cbb3-type subunit II	0.276027	0.383831	0.288411	NC	NC	NC	1	U	ko:K03071
WIV39426.1	HA62_15520	XdhC family protein	-0.185556	-0.133954	-0.247483	NC	NC	NC	1	I	-
WIV36677.1	ccoO	kynurenine formamidase KynB	0.0687128	0.324272	0.48375	NC	NC	NC	1	C	ko:K00405
WIV38021.1	yagQ	YfgM family protein	0.420843	0.807355	0.600393	NC	NC	NC	1	O	ko:K07402
WIV36149.1	kynB	cytochrome c biogenesis heme-transporting ATPase CcmA	-0.845412	-0.705798	-1.07977	NC	NC	D	22	S	ko:K07130
WIV40107.1	yfgM	peptide deformylase	-0.566065	-0.404347	-0.224345	NC	NC	NC	1	S	-
WIV36756.1	ccmA	triose-phosphate isomerase	-0.996991	-0.864963	-1.30397	NC	NC	D	22	O	ko:K02193
WIV37113.1	def2	GIY-YIG nuclease family protein	-0.16711	-0.192645	-0.619178	NC	NC	NC	1	J	ko:K01462
WIV38154.1	tpiA	histidine triad nucleotide-binding protein	-0.463401	0.0235868	-0.167945	NC	NC	NC	1	G	ko:K01803
WIV40166.1	-	GntR family transcriptional regulator	-0.0331669	-0.477579	-0.289507	NC	NC	NC	1	P	-
WIV39629.1	hinT	PLP-dependent aminotransferase family protein	-0.138706	-0.248679	-0.457329	NC	NC	NC	1	FG	ko:K02503
WIV36710.1	HA62_00785	histidine utilization repressor	0.790281	0.672758	0.44859	NC	NC	NC	1	K	-
WIV36575.1	aRO81	protease HtpX	0.655784	0.214594	-0.31853	NC	NC	NC	1	EK	-
WIV38509.1	hutC	3-hydroxyacyl-[acyl-carrier-protein] dehydratase	-0.117304	0.027894	-0.352768	NC	NC	NC	1	K	ko:K05836
WIV41110.1	htpX	NAD-dependent deacylase	-0.0207857	-0.026507	-0.0188837	NC	NC	NC	1	O	ko:K03799
WIV36619.1	fabA	serine protease inhibitor ecotin	0.584963	0.942856	0.833136	NC	NC	NC	1	I	ko:K01716
WIV37025.1	cobB2	membrane protein insertase YidC	-0.853736	-1.15479	-1.1952	NC	D	D	26	K	ko:K12410
WIV41196.1	eco	uroporphyrinogen decarboxylase	0.255007	-0.368387	-0.426784	NC	NC	NC	1	M	ko:K08276
WIV38967.1	yidC	MBL fold metallo-hydrolase	0.691777	0.429267	0.678601	NC	NC	NC	1	U	ko:K03217
WIV38438.1	hemE	DUF4823 domain-containing protein	0.254869	0.370531	0.368306	NC	NC	NC	1	H	ko:K01599
WIV39718.1	-	ribokinase	-0.964376	-1.25584	-1.48904	NC	D	D	26	S	-
WIV40986.1	-	oxidoreductase	0.236124	0.0357711	-0.0182238	NC	NC	NC	1	S	-
WIV36277.1	rbsK	chorismate synthase	0.198381	0.134365	0.190848	NC	NC	NC	1	H	ko:K00852
WIV38555.1	ydgJ	NUDIX hydrolase	-0.573851	0.864973	-0.0894783	NC	NC	NC	1	S	ko:K16044
WIV36543.1	aroC	cytochrome P450	-0.420293	-0.693897	-0.566069	NC	NC	NC	1	E	ko:K01736
WIV41332.1	nudJ	C17 cyclopropane fatty acid synthase CfaB	-0.12862	0.108934	-0.0562441	NC	NC	NC	1	F	ko:K03574,ko:K12152
WIV40596.1	bioI	16S rRNA (guanine(527)-N(7))-methyltransferase RsmG	0.734699	0.30507	0.0577155	NC	NC	NC	1	Q	ko:K21033
WIV38945.1	cfa2	isocitrate lyase/phosphoenolpyruvate mutase family protein	0.132248	0.0172093	-0.224317	NC	NC	NC	1	M	ko:K00574
WIV38963.1	rsmG	tryptophan synthase subunit alpha	0.148614	0.262329	0.148614	NC	NC	NC	1	J	ko:K03501
WIV40262.1	-	PilZ domain-containing protein	-0.551726	-0.732896	-0.533915	NC	NC	NC	1	G	-
WIV39004.1	trpA	flagellar protein FlaG	-0.4902	-0.552894	-0.835084	NC	NC	NC	1	E	ko:K01695
WIV40981.1	pilZ	LysR family transcriptional regulator	-0.128986	-0.359184	0.0919225	NC	NC	NC	1	NU	ko:K02676
WIV37144.1	flaG	maleylacetoacetate isomerase	-0.167687	-0.687061	-1.07039	NC	NC	D	22	N	ko:K06603
WIV39127.1	-	protein phosphatase CheZ	-0.239926	0	-0.124328	NC	NC	NC	1	K	-
WIV36220.1	maiA	FAD-dependent oxidoreductase	-0.530968	-0.0413408	0.109823	NC	NC	NC	1	O	ko:K01800,ko:K01801
WIV36772.1	cheZ	cell division ATP-binding protein FtsE	-0.51307	0.149895	0.00350594	NC	NC	NC	1	NT	ko:K03414
WIV38439.1	gltD	bifunctional UDP-4-amino-4-deoxy-L-arabinose formyltransferase/UDP-glucuronic acid oxidase ArnA	0.8547	0.801171	0.910916	NC	NC	NC	1	E	ko:K00266
WIV39354.1	ftsE	ATP-binding cassette domain-containing protein	-0.0101958	0.0981804	0.317858	NC	NC	NC	1	D	ko:K09812
WIV40388.1	arnA	metallophosphoesterase	0.378512	0.563429	0.930212	NC	NC	NC	1	I	ko:K01784,ko:K10011
WIV37167.1	livF	glycine zipper 2TM domain-containing protein	-0.479871	-0.100862	-0.042366	NC	NC	NC	1	P	ko:K01996
WIV40858.1	-	Holliday junction branch migration protein RuvA	-0.101086	-0.434696	-0.222392	NC	NC	NC	1	T	-
WIV40089.1	ycfJ	phenazine biosynthesis protein PhzB	-0.00365702	-0.207856	-0.0520617	NC	NC	NC	1	S	-
WIV37267.1	ruvA	protein-glutamate O-methyltransferase CheR	0.902703	-0.214809	0.724366	NC	NC	NC	1	L	ko:K03550
WIV41866.1	phzB	GNAT family N-acetyltransferase	0.598429	-0.436099	-0.461278	NC	NC	NC	1	S	ko:K20260
WIV40579.1	cheR	aldo/keto reductase	0.858908	0.735172	0.856435	NC	NC	NC	1	NT	ko:K00575
WIV41457.1	-	cell envelope integrity protein TolA	0.37151	0.039801	0.197681	NC	NC	NC	1	K	-
WIV38396.1	-	HAD family hydrolase	0.783963	0.941504	0.429298	NC	NC	NC	1	C	-
WIV37262.1	tolA	TIGR01777 family oxidoreductase	0.0318254	0.377686	0.342166	NC	NC	NC	1	M	ko:K03646
WIV37750.1	kdsC	thioredoxin-disulfide reductase	0.0514537	0.162875	0.186082	NC	NC	NC	1	S	ko:K03270
WIV38061.1	yfcH	urease subunit alpha	-0.309047	0.0445902	-0.114399	NC	NC	NC	1	S	ko:K07071
WIV37384.1	trxB	2-octaprenyl-3-methyl-6-methoxy-1,4-benzoquinol hydroxylase	0.159356	0.26829	0.130787	NC	NC	NC	1	C	ko:K00384,ko:K22345
WIV38272.1	ureC	glutamine synthetase family protein	-0.247381	-0.533432	-0.358828	NC	NC	NC	1	E	ko:K01428
WIV38627.1	visC	Lrp/AsnC family transcriptional regulator	0.445976	0.175166	0.35762	NC	NC	NC	1	CH	ko:K03184,ko:K18800
WIV36187.1	puuA	Do family serine endopeptidase AlgW	0.386183	1.58734	1.8256	NC	U	U	18	E	ko:K01915,ko:K09470
WIV41874.1	lrp_2	START domain-containing protein	0.788633	0.586698	0.779559	NC	NC	NC	1	K	ko:K03719
WIV37738.1	degS	IclR family transcriptional regulator	-0.668156	0.380424	0.427421	NC	NC	NC	1	O	ko:K04691,ko:K04772
WIV36649.1	-	30S ribosome-binding factor RbfA	0.529496	0.415037	0.319279	NC	NC	NC	1	I	-
WIV36217.1	hmgR	7-carboxy-7-deazaguanine synthase QueE	0.203872	-0.173633	0.146841	NC	NC	NC	1	K	-
WIV38149.1	rbfA	glutamine synthetase family protein	0.328054	0.434096	0.416955	NC	NC	NC	1	J	ko:K02834
WIV37259.1	queE	flagellar basal-body MS-ring/collar protein FliF	0.127112	-0.22556	0.0436269	NC	NC	NC	1	H	ko:K10026
WIV41891.1	-	PAS domain S-box protein	-0.0310269	-0.572736	-0.204092	NC	NC	NC	1	E	ko:K01915
WIV37136.1	fliF	magnesium transporter	0.774862	0.518226	1.23721	NC	NC	U	16	N	ko:K02409
WIV39804.1	-	cytochrome c	0.359788	0.297822	0.240153	NC	NC	NC	1	T	-
WIV37321.1	mgtE	NAD(P)-dependent oxidoreductase	-0.122786	0.18347	-0.0127814	NC	NC	NC	1	P	ko:K06213
WIV38022.1	-	iron-containing alcohol dehydrogenase	-0.57697	-0.440191	-0.0655883	NC	NC	NC	1	C	-
WIV36653.1	garR	CreA family protein	0.331844	0.505424	0.837827	NC	NC	NC	1	I	ko:K00020,ko:K00042
WIV38593.1	dhaT	SIS domain-containing protein	0.693111	-0.683265	2.77111	NC	NC	U	16	C	ko:K00001
WIV37967.1	creA	symmetrical bis(5'-nucleosyl)-tetraphosphatase	0.974812	0.838719	0.832501	NC	NC	NC	1	S	ko:K05805
WIV40184.1	glmS1	aliphatic amidase expression-regulating protein AmiC	-0.950952	-0.231778	-0.32505	NC	NC	NC	1	M	ko:K00820
WIV39569.1	apaH	flagellar hook-length control protein FliK	-0.238477	-0.14651	-0.132867	NC	NC	NC	1	T	ko:K01525
WIV40565.1	-	glutamate racemase	0.223896	0	-0.0212165	NC	NC	NC	1	E	ko:K01999
WIV41936.1	-	GTPase HflX	-0.481127	-0.338169	-0.54736	NC	NC	NC	1	N	-
WIV38067.1	murI	phosphate signaling complex protein PhoU	0.109973	0.0212686	-0.158366	NC	NC	NC	1	M	ko:K01776
WIV38346.1	hflX	SDR family oxidoreductase	-0.00307939	0.481907	0.2429	NC	NC	NC	1	S	ko:K03665
WIV38769.1	phoU	KinB sensor domain-containing domain	-0.319672	-1.32532	-1.1598	NC	D	D	26	P	ko:K02039
WIV36759.1	-	DUF1513 domain-containing protein	0.932143	1.09067	0.956459	NC	U	NC	14	IQ	ko:K00059
WIV38886.1	kinB	rhodanese-related sulfurtransferase	0.32681	-0.460859	-0.594777	NC	NC	NC	1	T	ko:K11383
WIV37666.1	-	TolC family protein	-0.349449	-0.48375	-0.328233	NC	NC	NC	1	S	ko:K09947
WIV41354.1	-	5-guanidino-2-oxopentanoate decarboxylase	0.167727	0.756594	0.648679	NC	NC	NC	1	P	-
WIV41405.1	helC	class I SAM-dependent methyltransferase	0.134542	0.257601	-0.260867	NC	NC	NC	1	MU	ko:K15725
WIV36811.1	-	TetR/AcrR family transcriptional regulator	-0.519929	-0.0900637	0.265112	NC	NC	NC	1	EH	ko:K01652
WIV36888.1	-	TIGR00153 family protein	-0.608679	0.472676	-0.56163	NC	NC	NC	1	Q	-
WIV41826.1	ydhM	glycosyltransferase family 4 protein	0.290186	0.396228	0.0585947	NC	NC	NC	1	K	ko:K16137
WIV38614.1	UF78_21250	efflux RND transporter periplasmic adaptor subunit	0.10089	0.373815	-0.102234	NC	NC	NC	1	P	ko:K07220
WIV41899.1	-	hypothetical protein P4A98_11830	0.85348	0.476087	0.995499	NC	NC	NC	1	M	-
WIV40525.1	-	nicotinate phosphoribosyltransferase	-0.120294	-0.00826762	0.283499	NC	NC	NC	1	M	ko:K01993
WIV41228.1	-	malto-oligosyltrehalose synthase	-0.256908	-2.12163	-0.306661	NC	D	NC	12	-	-
WIV38323.1	pncB	zinc ribbon domain-containing protein YjdM	-0.875672	-0.628906	-0.50943	NC	NC	NC	1	F	ko:K00763
WIV41852.1	treY	peptidoglycan-associated lipoprotein Pal	0.949789	0.290825	0.0735651	NC	NC	NC	1	G	ko:K06044
WIV39097.1	phnA	carboxymuconolactone decarboxylase family protein	-0.32953	-0.668572	-1.23472	NC	NC	D	22	P	ko:K06193
WIV36320.1	-	sulfate adenylyltransferase subunit CysD	0.782016	-0.522509	-0.804347	NC	NC	NC	1	-	-
WIV41947.1	pal	peptide-methionine (R)-S-oxide reductase MsrB	-0.493332	-0.428237	-0.428237	NC	NC	NC	1	M	ko:K03640
WIV39247.1	-	peptide-methionine (S)-S-oxide reductase MsrA	0.023459	-0.0318841	-0.325875	NC	NC	NC	1	S	-
WIV37735.1	cysD	superoxide dismutase [Fe]	-0.507687	-0.027879	0.385398	NC	NC	NC	1	H	ko:K00957
WIV41113.1	msrB	NADH-quinone oxidoreductase subunit NuoE	-0.347691	-0.54965	-0.815678	NC	NC	NC	1	O	ko:K07305
WIV38422.1	msrA	50S ribosomal protein L22	-0.231564	-0.3076	-0.527166	NC	NC	NC	1	O	ko:K07304
WIV37659.1	sodB	flagellar biosynthesis anti-sigma factor FlgM	-0.00856201	-0.324064	-0.871058	NC	NC	NC	1	P	ko:K04564
WIV41317.1	nuoE	guanylate kinase	-0.522862	-0.496293	-0.880079	NC	NC	NC	1	C	ko:K00334
WIV39663.1	rplV	anti-anti sigma factor HsbA	-0.741344	-0.881701	-0.80408	NC	NC	NC	1	J	ko:K02890
WIV40576.1	flgM	CBS domain-containing protein	-0.649615	-0.689227	-0.658661	NC	NC	NC	1	KNU	ko:K02398
WIV38740.1	gmk	adenine phosphoribosyltransferase	-0.0522638	-0.0617991	0.0379917	NC	NC	NC	1	F	ko:K00942
WIV40580.1	rsbV	chemotaxis protein CheW	-0.157356	-0.628906	-1.00965	NC	NC	D	22	T	ko:K20978
WIV39211.1	-	pyocin-S3 immunity protein	0.942247	0.513843	0.524038	NC	NC	NC	1	T	-
WIV36688.1	apt	RNA chaperone Hfq	-0.0962153	-0.116253	-0.0862998	NC	NC	NC	1	F	ko:K00759
WIV39394.1	chpC	6,7-dimethyl-8-ribityllumazine synthase	-0.202817	-0.205294	-0.757174	NC	NC	NC	1	NT	ko:K06598
WIV37084.1	-	enoyl-ACP reductase FabI	-0.0871326	0.145648	0.0846624	NC	NC	NC	1	-	-
WIV38347.1	hfq	co-chaperone GroES	-0.853084	-0.70463	-1.15329	NC	NC	D	22	J	ko:K03666
WIV39859.1	ribH	neutral zinc metallopeptidase	0.510315	0.451422	0.758348	NC	NC	NC	1	H	ko:K00794
WIV36420.1	fabI	cob(I)yrinic acid a,c-diamide adenosyltransferase	0.221998	0.295762	0.200554	NC	NC	NC	1	I	ko:K00208
WIV37680.1	groS	DNA-binding protein HU-beta	-0.363883	-0.22638	-0.671105	NC	NC	NC	1	O	ko:K04078
WIV38123.1	ypfJ	NUDIX domain-containing protein	-0.107277	-1.82413	-0.949212	NC	D	NC	12	S	ko:K07054
WIV36947.1	cobO	diaminopimelate epimerase	-0.639763	-0.556393	-0.587588	NC	NC	NC	1	H	ko:K19221
WIV36422.1	hupB	bifunctional tetrahydrofolate synthase/dihydrofolate synthase	0.0430687	0.105353	0.165059	NC	NC	NC	1	L	ko:K03530
WIV38374.1	nudF	biotin/lipoate A/B protein ligase family protein	0.807355	0.832606	0.630175	NC	NC	NC	1	L	ko:K01515
WIV38687.1	dapF	RNA polymerase sigma factor FliA	0.427565	0.143591	0.333069	NC	NC	NC	1	E	ko:K01778
WIV40834.1	folC	MaoC family dehydratase	0.222392	0.205469	0.469213	NC	NC	NC	1	H	ko:K11754
WIV37580.1	-	type VI secretion system immunity protein TsiT	-0.478897	-0.260063	-0.508213	NC	NC	NC	1	H	-
WIV36774.1	fliA	carboxymuconolactone decarboxylase family protein	-0.761213	-0.736966	-0.707218	NC	NC	NC	1	K	ko:K02405
WIV39897.1	-	RNA polymerase sigma factor RpoE	0.0527874	-0.297494	-0.365133	NC	NC	NC	1	I	-
WIV39998.1	-	two-component system response regulator BfiR	-0.201515	-0.237549	-0.692427	NC	NC	NC	1	S	-
WIV41677.1	-	flagellar export chaperone FliS	-0.456891	-0.377664	-0.506603	NC	NC	NC	1	O	-
WIV37478.1	rpoE	MetQ/NlpA family ABC transporter substrate-binding protein	-0.45825	-0.230298	-0.113114	NC	NC	NC	1	K	ko:K03088
WIV39722.1	-	pirin family protein	-0.315202	-0.298523	-0.137841	NC	NC	NC	1	K	-
WIV37142.1	fliS	cytochrome c maturation protein CcmE	-0.139163	0.418143	0.0942749	NC	NC	NC	1	N	ko:K02422
WIV38906.1	metQ2	dTDP-4-dehydrorhamnose reductase	-0.387557	-0.736966	-1.20538	NC	NC	D	22	P	ko:K02073
WIV37017.1	yhhW_2	alpha/beta fold hydrolase	-0.496969	-0.661932	-0.946889	NC	NC	NC	1	S	ko:K06911
WIV36752.1	ccmE	riboflavin synthase	0.34034	0.0262315	-0.493923	NC	NC	NC	1	O	ko:K02197
WIV41870.1	IV02_29580	SCP2 domain-containing protein	-0.295866	-0.192645	-0.0740006	NC	NC	NC	1	M	ko:K00067
WIV40712.1	IV02_22745	2-C-methyl-D-erythritol 2,4-cyclodiphosphate synthase	-0.450313	-0.314109	-0.327165	NC	NC	NC	1	M	-
WIV39857.1	ribE	NAD(P)H-dependent oxidoreductase	-0.748268	-0.152539	-0.449215	NC	NC	NC	1	H	ko:K00793
WIV38468.1	yigP	acyl-CoA synthetase	-0.885928	-0.902901	-0.772399	NC	NC	NC	1	S	ko:K03690
WIV40317.1	ispF	DUF971 domain-containing protein	-0.522421	-0.708834	-0.900059	NC	NC	NC	1	I	ko:K01770
WIV37380.1	-	response regulator	-0.221916	-0.215268	0.0778521	NC	NC	NC	1	S	-
WIV39720.1	-	DUF1993 family protein	0.679667	0.24591	0.528549	NC	NC	NC	1	IQ	ko:K00666
WIV38459.1	-	S-methyl-5'-thioinosine phosphorylase	-0.564498	-0.491853	-0.839776	NC	NC	NC	1	S	ko:K01814
WIV39147.1	cheY1	bifunctional methylenetetrahydrofolate dehydrogenase/methenyltetrahydrofolate cyclohydrolase FolD	-0.108657	-0.388874	-0.656732	NC	NC	NC	1	KT	ko:K03413
WIV39025.1	-	GMP synthase	-0.706472	-0.529231	-0.855335	NC	NC	NC	1	S	ko:K09983
WIV40938.1	xapA	transcriptional regulator HexR	0.0857299	0.0506261	0.0995357	NC	NC	NC	1	F	ko:K00772,ko:K03783,ko:K03815,ko:K19696
WIV36430.1	folD	ChaN family lipoprotein	-0.12812	0.117665	0.311822	NC	NC	NC	1	F	ko:K01491
WIV36494.1	-	50S ribosomal protein L11 methyltransferase	-0.986496	-0.334419	-0.52951	NC	NC	NC	1	F	-
WIV38841.1	hexR3	transcriptional regulator	-0.344459	-0.433436	0.0118741	NC	NC	NC	1	K	ko:K19337
WIV38111.1	-	EVE domain-containing protein	-0.256876	-0.2848	-0.397147	NC	NC	NC	1	S	-
WIV38254.1	prmA	hypothetical protein P4A98_11630	-0.761933	-0.121679	-0.280108	NC	NC	NC	1	J	ko:K02687
WIV39284.1	-	glutathione S-transferase	0.603341	0.288245	0.305185	NC	NC	NC	1	-	-
WIV38635.1	-	inorganic phosphate transporter	-0.85621	-0.822396	-0.572417	NC	NC	NC	1	S	-
WIV41195.1	-	3-hydroxyisobutyrate dehydrogenase	-0.0754522	-0.109745	-0.393754	NC	NC	NC	1	-	-
WIV36334.1	-	hypothetical protein P4A98_05600	0.00769439	-0.27077	-0.184951	NC	NC	NC	1	O	ko:K00799
WIV37586.1	pitA	DUF177 domain-containing protein	0.543443	0.5115	0.802963	NC	NC	NC	1	P	ko:K03306,ko:K16322
WIV37498.1	mmsB	alpha/beta hydrolase	-0.147186	-0.455817	-0.397453	NC	NC	NC	1	I	ko:K00020,ko:K19711
WIV40038.1	-	FMN-binding negative transcriptional regulator	0.560405	0.835771	0.389706	NC	NC	NC	1	-	-
WIV40971.1	yceD	dimethylarginine dimethylaminohydrolase	-0.0716541	-0.0089516	-0.36342	NC	NC	NC	1	S	ko:K07040
WIV40249.1	yfhR	lipid A hydroxylase LpxO2	-0.111031	0.179225	0.0888093	NC	NC	NC	1	S	ko:K06889
WIV39731.1	paiB	YajQ family cyclic di-GMP-binding protein	0.163499	0.450661	0.641546	NC	NC	NC	1	K	ko:K07734
WIV37027.1	-	DNA translocase FtsK	0.788496	0.924273	0.373458	NC	NC	NC	1	E	ko:K01482
WIV37298.1	-	acyl-CoA dehydrogenase family protein	0.67076	0.169925	0.504994	NC	NC	NC	1	O	ko:K12979
WIV37689.1	yajQ	aminodeoxychorismate synthase component I	-0.90105	-1.14778	-1.11572	NC	D	D	26	S	ko:K09767
WIV41342.1	ftsK	N-carbamoylputrescine amidase	0.437267	0.254046	0.376442	NC	NC	NC	1	D	ko:K03466
WIV37355.1	acd	DUF934 domain-containing protein	0.684877	0.39183	0.946142	NC	NC	NC	1	I	ko:K00249
WIV36466.1	pabB	hypothetical protein P4A98_17185	0.426898	0.130061	0.0534393	NC	NC	NC	1	EH	ko:K01665
WIV39271.1	aguB	DUF4194 domain-containing protein	0.620808	0.0664954	0.901436	NC	NC	NC	1	S	ko:K12251
WIV36389.1	IV02_15230	SDR family oxidoreductase	-0.798782	-0.43105	-0.757816	NC	NC	NC	1	S	-
WIV36478.1	-	hypothetical protein P4A98_08275	-0.185374	-0.309227	-0.441567	NC	NC	NC	1	-	-
WIV39227.1	-	50S ribosomal protein L16	-0.268489	-0.370368	-0.290515	NC	NC	NC	1	S	-
WIV40839.1	-	LPS export ABC transporter periplasmic protein LptC	0.0840643	0.32577	0.172061	NC	NC	NC	1	IQ	-
WIV40561.1	-	DUF4892 domain-containing protein	-0.493938	-0.618693	-1.1004	NC	NC	D	22	-	-
WIV39665.1	rplP	aspartate aminotransferase family protein	0.794592	1.09198	1.78588	NC	U	U	18	J	ko:K02878
WIV37751.1	lptC	acyl-CoA dehydrogenase	-0.152003	-0.170547	-0.24131	NC	NC	NC	1	S	ko:K11719
WIV36606.1	-	cyclic di-GMP-binding protein MapZ	0.311397	0.268489	0.383547	NC	NC	NC	1	M	-
WIV38922.1	-	lytic murein transglycosylase	0.0698214	0.309955	0.21042	NC	NC	NC	1	E	ko:K01845
WIV38424.1	-	TIGR00266 family protein	-0.271805	-0.546143	-0.423808	NC	NC	NC	1	I	ko:K00248
WIV38009.1	-	ribonuclease D	0.779182	0.394416	0.330721	NC	NC	NC	1	S	-
WIV37065.1	-	glutathione S-transferase	-0.502069	-0.857335	-0.829501	NC	NC	NC	1	M	ko:K01792,ko:K08305
WIV40248.1	-	TauD/TfdA family dioxygenase	0.275358	0.0683673	0.0459363	NC	NC	NC	1	S	-
WIV36925.1	rnd	6-phosphogluconolactonase	-0.702614	-0.55486	-0.432525	NC	NC	NC	1	J	ko:K03684
WIV40060.1	-	pantothenate kinase	0.105493	0.382333	-0.479469	NC	NC	NC	1	O	-
WIV41703.1	syrP	deoxyguanosinetriphosphate triphosphohydrolase	0.798136	-0.261198	-0.411978	NC	NC	NC	1	Q	-
WIV40772.1	pgl	tRNA glutamyl-Q(34) synthetase GluQRS	-0.221821	-0.0311759	-0.125219	NC	NC	NC	1	G	ko:K01057
WIV39642.1	coaX	YjiK family protein	-0.00446655	-0.170204	-0.172715	NC	NC	NC	1	F	ko:K03525
WIV40899.1	dgt	extracellular solute-binding protein	0.864345	0.157541	0.884523	NC	NC	NC	1	F	ko:K01129
WIV38130.1	gluQ	YhdP family protein	0.256014	0.570887	0.244237	NC	NC	NC	1	J	ko:K01894
WIV39297.1	-	exodeoxyribonuclease V subunit beta	-0.217754	-0.138898	-0.353637	NC	NC	NC	1	S	-
WIV38623.1	fbpA	tRNA pseudouridine(38-40) synthase TruA	0.546743	-0.12862	-0.510538	NC	NC	NC	1	P	ko:K02012
WIV37768.1	yhdP	Fe2+-dependent dioxygenase	-0.990039	-1.11437	-1.22684	NC	D	D	26	S	-
WIV37578.1	recB	2-C-methyl-D-erythritol 4-phosphate cytidylyltransferase	0.824587	0.620477	0.659412	NC	NC	NC	1	L	ko:K03582
WIV40831.1	truA	ABC transporter ATP-binding protein	0.459277	0.3438	0.247124	NC	NC	NC	1	J	ko:K06173
WIV41959.1	ybiX	small ribosomal subunit biogenesis GTPase RsgA	-0.214505	-0.377563	-0.0191088	NC	NC	NC	1	S	ko:K07336
WIV40311.1	ispD	phage tail sheath family protein	0.546567	0.516321	1.22239	NC	NC	U	16	I	ko:K00991
WIV40067.1	ecfA2	DctP family TRAP transporter solute-binding subunit	0.0353909	0.69381	0.783963	NC	NC	NC	1	S	ko:K05833
WIV38355.1	rsgA	YdcF family protein	-0.226428	-0.364875	-0.841403	NC	NC	NC	1	S	ko:K06949
WIV39600.1	gpFI	bifunctional ADP-dependent NAD(P)H-hydrate dehydratase/NAD(P)H-hydrate epimerase	0.905363	0.280108	0.0339473	NC	NC	NC	1	S	ko:K06907
WIV38018.1	dctP	archaetidylserine decarboxylase	-0.211504	-0.0585522	-1.01152	NC	NC	D	22	G	ko:K11688
WIV36162.1	ydcF	glycerate kinase	-0.00366632	-0.442143	-0.122206	NC	NC	NC	1	S	-
WIV38352.1	nnrD	IclR family transcriptional regulator	-0.440573	-1.03458	-0.711875	NC	D	NC	12	G	ko:K17758,ko:K17759
WIV38360.1	psd	flagellar motor switch protein FliG	0.89198	0.661831	1.07005	NC	NC	U	16	I	ko:K01613
WIV37186.1	glxK	polyamine ABC transporter substrate-binding protein	-0.693424	-0.64549	-0.343182	NC	NC	NC	1	G	ko:K00865
WIV39197.1	-	LacI family DNA-binding transcriptional regulator	0.642843	0.424498	-0.232977	NC	NC	NC	1	K	-
WIV37135.1	fliG	endonuclease/exonuclease/phosphatase family protein	0.30895	0.0631938	0.368539	NC	NC	NC	1	N	ko:K02410
WIV39580.1	-	DUF2239 family protein	0.495446	2.08539	0.264988	NC	U	NC	14	E	ko:K02055
WIV36278.1	purR	sigma-54 dependent transcriptional regulator	-0.131245	-0.318448	0.383329	NC	NC	NC	1	K	ko:K02529,ko:K03604
WIV39949.1	-	di-heme-cytochrome C peroxidase	-0.0268757	0.634141	0.312213	NC	NC	NC	1	S	-
WIV40177.1	-	transcriptional repressor QapR	-0.989431	-0.783682	-0.721141	NC	NC	NC	1	S	ko:K09965
WIV38911.1	dctD	ATP-binding protein	-0.789753	-1.02264	-1.04385	NC	D	D	26	T	ko:K10126
WIV38975.1	-	two-component system response regulator DctD	0.706136	0.443607	0.494233	NC	NC	NC	1	C	-
WIV38907.1	-	NirD/YgiW/YdeI family stress tolerance protein	-0.131367	-0.482355	0.356864	NC	NC	NC	1	K	-
WIV41226.1	-	FKBP-type peptidyl-prolyl cis-trans isomerase	0.399071	0.0650505	-2.5886	NC	NC	D	22	P	-
WIV38572.1	dctD	3-hydroxybutyrate dehydrogenase	-0.763463	-0.52408	0.0327899	NC	NC	NC	1	T	ko:K10126
WIV39298.1	ygiW	protease inhibitor I42 family protein	0.77903	0.921049	1.44461	NC	NC	U	16	S	-
WIV37975.1	fklB	I78 family peptidase inhibitor	-0.460011	-0.0583146	-0.607535	NC	NC	NC	1	G	ko:K03773
WIV36224.1	bdhA	ribonuclease PH	0.547304	0.272297	0.672835	NC	NC	NC	1	IQ	ko:K00019
WIV37462.1	-	Grx4 family monothiol glutaredoxin	-0.651884	-0.645543	-1.13266	NC	NC	D	22	S	ko:K14475
WIV36258.1	-	ferric iron uptake transcriptional regulator	-0.287487	-0.106915	-0.537266	NC	NC	NC	1	S	-
WIV38738.1	rph	protein translocase subunit SecF	0.338489	0.209671	0.754589	NC	NC	NC	1	J	ko:K00989
WIV40409.1	grxD	3-hydroxyacyl-ACP dehydratase FabZ	-0.242959	-0.189585	-0.348202	NC	NC	NC	1	O	ko:K07390
WIV38170.1	fur	fumarylacetoacetate hydrolase family protein	0.109624	-0.10497	-0.560494	NC	NC	NC	1	K	ko:K03711
WIV40088.1	secF	flagellar hook protein FlgE	0.739086	0.519867	0.739086	NC	NC	NC	1	U	ko:K03074
WIV40299.1	fabZ	DUF4398 domain-containing protein	-0.247928	0.469302	0.769607	NC	NC	NC	1	I	ko:K02372
WIV39296.1	ycgM	peptidylprolyl isomerase	-0.727075	-0.511097	-0.863235	NC	NC	NC	1	Q	-
WIV37157.1	flgE	MBL fold metallo-hydrolase	-0.473564	-1.62659	-2.51268	NC	D	D	26	N	ko:K02390
WIV40253.1	-	Rrf2 family transcriptional regulator	0.548011	0.878083	0.794505	NC	NC	NC	1	M	-
WIV39737.1	ppiC	crotonase/enoyl-CoA hydratase family protein	-0.68966	-0.61595	-0.875672	NC	NC	NC	1	G	ko:K03769
WIV37641.1	-	OmpA family protein	-0.410862	-0.470451	-0.523562	NC	NC	NC	1	C	-
WIV41265.1	-	bifunctional 4-hydroxy-2-oxoglutarate aldolase/2-dehydro-3-deoxy-phosphogluconate aldolase	-0.649093	-1.01894	-0.72828	NC	D	NC	12	K	-
WIV36475.1	-	ribosome silencing factor	0.491248	0.249359	0.142444	NC	NC	NC	1	I	ko:K01692
WIV37197.1	oprF	twitching motility response regulator PilH	-0.0524674	-0.163499	-0.42711	NC	NC	NC	1	M	ko:K03286
WIV40814.1	eda	alpha/beta hydrolase	0.297494	0.536433	0.297494	NC	NC	NC	1	G	ko:K01625
WIV39907.1	rsfS	DsbA family protein	-0.588805	-0.316184	-0.51567	NC	NC	NC	1	J	ko:K09710
WIV39388.1	pilH	protein TolR	-0.787876	-1.02407	-1.18536	NC	D	D	26	KT	ko:K02658
WIV40045.1	estB	YbaY family lipoprotein	-0.68105	-0.588686	-0.622633	NC	NC	NC	1	S	ko:K06999
WIV41949.1	-	sulfurtransferase complex subunit TusD	-0.185607	0.781501	0.796545	NC	NC	NC	1	O	ko:K07396
WIV37263.1	tolR	YciI family protein	0.109411	0.15724	-0.206451	NC	NC	NC	1	U	ko:K03560
WIV40270.1	ybaY	flagellar basal-body rod protein FlgG	0.319254	0.130809	0.0906025	NC	NC	NC	1	S	ko:K09914
WIV41352.1	tusD	Tim44 domain-containing protein	-0.436272	-0.301485	-0.398951	NC	NC	NC	1	P	ko:K07235
WIV40753.1	yciI	dCTP deaminase	-0.210529	-0.446256	-0.343598	NC	NC	NC	1	S	ko:K05527,ko:K09780
WIV37155.1	flgG	nitrate reductase cytochrome c-type subunit	-0.393011	-0.378512	-1.02237	NC	NC	D	22	N	ko:K02392
WIV38927.1	-	ABC transporter ATP-binding protein	-0.0283446	-0.546193	-0.96123	NC	NC	NC	1	S	-
WIV40445.1	dcd	nitric oxide reductase subunit NorC	0.560016	0.419154	0.431432	NC	NC	NC	1	F	ko:K01494
WIV37063.1	napB	4a-hydroxytetrahydrobiopterin dehydratase	-0.458106	-0.144948	-0.849058	NC	NC	NC	1	C	ko:K02568
WIV41084.1	ybbA	signal peptide peptidase SppA	-0.0196288	-0.786548	-0.793289	NC	NC	NC	1	Q	ko:K02003
WIV39498.1	norC	16S rRNA (guanine(966)-N(2))-methyltransferase RsmD	0.519061	0.519061	0.723419	NC	NC	NC	1	C	ko:K02305
WIV37363.1	phhB	transcription antitermination factor NusB	-0.0829528	0.297822	-0.118724	NC	NC	NC	1	H	ko:K01724
WIV40969.1	sppA	bifunctional pyr operon transcriptional regulator/uracil phosphoribosyltransferase PyrR	0.793204	0.803509	0.677512	NC	NC	NC	1	OU	ko:K04773
WIV39350.1	rsmD	rhodanese-like domain-containing protein	-0.0129391	0.00642627	-0.0524674	NC	NC	NC	1	L	ko:K08316
WIV39860.1	nusB	pilin	-0.455195	-0.463681	-0.198166	NC	NC	NC	1	K	ko:K03625
WIV39382.1	pyrR	acireductone dioxygenase	-0.768674	-0.599289	-0.670111	NC	NC	NC	1	F	ko:K02825
WIV38534.1	yibN	NAD(+) diphosphatase	-0.806717	-0.405705	-0.390563	NC	NC	NC	1	P	ko:K01011
WIV37817.1	pilA	RidA family protein	0.57368	0.609013	0.666044	NC	NC	NC	1	NU	ko:K02650
WIV36540.1	mtnD	phenylalanine 4-monooxygenase	0.340959	0.3175	0.219653	NC	NC	NC	1	S	ko:K08967
WIV36403.1	nudC	cold-shock protein	0.190173	-0.099334	0.172746	NC	NC	NC	1	L	ko:K03426
WIV38710.1	IV02_05570	type VI secretion system receptor/chaperone Hcp	-0.646174	-0.705351	-1.04876	NC	NC	D	22	J	-
WIV37362.1	phhA	nitrous oxide reductase accessory protein NosL	0.522912	0.678445	0.529135	NC	NC	NC	1	E	ko:K00500
WIV37272.1	cspC	tRNA (adenosine(37)-N6)-threonylcarbamoyltransferase complex transferase subunit TsaD	0.75725	0.631032	1.02531	NC	NC	U	16	K	ko:K03704
WIV39054.1	-	polymer-forming cytoskeletal protein	-0.359081	-0.513409	-0.597241	NC	NC	NC	1	S	ko:K06887,ko:K11903
WIV40531.1	nosL	hypothetical protein P4A98_21485	-0.817136	-0.652505	-1.0644	NC	NC	D	22	C	ko:K19342
WIV39559.1	tsaD	VOC family protein	0.773971	0.79422	0.948985	NC	NC	NC	1	O	ko:K01409
WIV39637.1	-	phosphonoacetaldehyde hydrolase	-0.824529	-0.74823	-1.14136	NC	NC	D	22	M	-
WIV37308.1	-	Mks condensin complex protein MksE	0.611729	0.611729	0.40691	NC	NC	NC	1	-	-
WIV38046.1	phnB	response regulator transcription factor	0.215013	0.0630098	-0.164942	NC	NC	NC	1	S	ko:K04750
WIV36909.1	phnX	protein TonB	-0.179821	-0.109229	-0.460841	NC	NC	NC	1	S	ko:K05306
WIV38090.1	IV02_13115	D-alanyl-D-alanine carboxypeptidase/D-alanyl-D-alanine-endopeptidase	-0.463656	-0.00846158	-0.0428131	NC	NC	NC	1	S	-
WIV37785.1	regA	thioredoxin TrxA	-0.379414	-0.567041	-0.476438	NC	NC	NC	1	KT	ko:K15012
WIV41966.1	-	DUF924 family protein	-0.543142	-0.435386	-0.419084	NC	NC	NC	1	S	-
WIV40895.1	dacB	elastinolytic metalloprotease LasA	0.370491	0.211209	0.244503	NC	NC	NC	1	M	ko:K07259
WIV38646.1	trxA	penicillin-binding protein activator LpoP	-0.860597	-0.933599	-1.17779	NC	NC	D	22	O	ko:K03671
WIV38513.1	-	glutathione S-transferase family protein	-0.750022	-0.866464	-1.37805	NC	NC	D	22	S	-
WIV36353.1	lasA	30S ribosomal protein S11	0.301816	-0.360144	-0.138141	NC	NC	NC	1	M	ko:K08642
WIV38105.1	-	pantetheine-phosphate adenylyltransferase	-0.0766213	-0.103093	-0.528857	NC	NC	NC	1	H	-
WIV40052.1	-	nuclear transport factor 2 family protein	-0.671251	-0.516528	-0.477925	NC	NC	NC	1	O	-
WIV39681.1	rpsK	alpha-ketoacid dehydrogenase subunit beta	0.294621	0.366322	0.721099	NC	NC	NC	1	J	ko:K02948
WIV39342.1	coaD	GNAT family protein	-0.641685	-0.384085	-1.15007	NC	NC	D	22	H	ko:K00954
WIV40595.1	-	integration host factor subunit alpha	0.216133	-0.400538	-0.704544	NC	NC	NC	1	S	ko:K06893
WIV41755.1	bkdA2	phosphoribosylglycinamide formyltransferase	0.877516	0.974615	1.19944	NC	NC	U	16	C	ko:K00167
WIV40661.1	-	Lrp/AsnC family transcriptional regulator	-0.374304	-0.0789668	-0.145956	NC	NC	NC	1	J	-
WIV41219.1	himA	GNAT family N-acetyltransferase	-0.936073	-0.972255	-1	NC	NC	D	22	K	ko:K04764
WIV37289.1	purN	16S rRNA (uracil(1498)-N(3))-methyltransferase	-0.145605	-0.1976	-0.22095	NC	NC	NC	1	F	ko:K11175
WIV41380.1	lrpC	DNA polymerase III subunit epsilon	-0.836001	-0.751041	-0.823553	NC	NC	NC	1	K	ko:K03719
WIV39886.1	-	phosphate regulon transcriptional regulator PhoB	0.321928	-0.0401394	0.321928	NC	NC	NC	1	K	-
WIV39398.1	rsmE	type 4a pilus biogenesis protein PilO	-0.616671	-0.823122	-0.201634	NC	NC	NC	1	J	ko:K09761
WIV36410.1	dnaQ	alpha-L-glutamate ligase-like protein	-0.422691	-0.333424	-0.138076	NC	NC	NC	1	L	ko:K02342,ko:K14159
WIV38764.1	phoB	23S rRNA (adenine(2503)-C(2))-methyltransferase RlmN	-0.962032	-0.92301	-1.55954	NC	NC	D	22	K	ko:K07657
WIV38446.1	pilO	alpha/beta hydrolase	-0.631133	-0.323349	-0.457303	NC	NC	NC	1	NU	ko:K02664
WIV36458.1	PA1766	class II glutamine amidotransferase	0.191299	-0.104157	0.270789	NC	NC	NC	1	HJ	-
WIV40102.1	rlmN	PhzF family phenazine biosynthesis protein	-0.16711	0.714246	-0.0931094	NC	NC	NC	1	J	ko:K06941
WIV40724.1	-	thiol:disulfide interchange protein DsbA	-0.224935	-0.0729315	-0.105353	NC	NC	NC	1	S	ko:K01055
WIV36913.1	yafJ	ubiquinol-cytochrome C chaperone family protein	-0.559634	-0.536643	-0.630893	NC	NC	NC	1	S	-
WIV41179.1	-	TetR/AcrR family transcriptional regulator	0.555259	0.335722	0.310543	NC	NC	NC	1	S	-
WIV38891.1	dsbA	cystine ABC transporter substrate-binding protein	-0.922595	-0.729412	-0.638187	NC	NC	NC	1	O	ko:K03673
WIV39236.1	yaaW	succinate dehydrogenase, cytochrome b556 subunit	-0.346606	-0.631	-0.116988	NC	NC	NC	1	S	-
WIV40984.1	tetR7	lipopolysaccharide kinase InaA family protein	0.590417	0.669851	0.851181	NC	NC	NC	1	K	-
WIV39292.1	fliY	lyase	0.0152668	0.195839	-0.0734622	NC	NC	NC	1	ET	ko:K02424
WIV36647.1	sdhC	5-oxoprolinase subunit PxpA	-0.388751	-0.576823	-0.236748	NC	NC	NC	1	C	ko:K00241
WIV38410.1	-	hypothetical protein P4A98_02210	-0.824558	-0.318822	-0.164494	NC	NC	NC	1	KLT	-
WIV39446.1	vgb	tRNA (guanosine(46)-N7)-methyltransferase TrmB	-0.180572	-0.372825	-0.326482	NC	NC	NC	1	V	ko:K18235
WIV39470.1	-	peptidylprolyl isomerase PpiA	-0.432644	-0.616811	-0.418542	NC	NC	NC	1	S	ko:K07160
WIV39397.1	-	elongation factor P maturation arginine rhamnosyltransferase EarP	-0.450661	-0.796837	-0.265852	NC	NC	NC	1	-	-
WIV41996.1	trmB	glutathione S-transferase N-terminal domain-containing protein	-0.607085	-0.592825	-0.790208	NC	NC	NC	1	J	ko:K03439
WIV40723.1	ppiA	liu genes transcriptional regulator LiuR	-0.369757	-0.0972972	-0.427638	NC	NC	NC	1	M	ko:K01802,ko:K03767,ko:K03768
WIV41089.1	-	L-lactate dehydrogenase LldA	-0.0273418	-0.696608	-0.442379	NC	NC	NC	1	S	-
WIV37721.1	sspA	methionine ABC transporter ATP-binding protein	0.0506261	0.582097	0.834095	NC	NC	NC	1	O	ko:K03599
WIV36211.1	liuR	carbonate dehydratase	-0.572081	-0.817906	-0.858385	NC	NC	NC	1	K	-
WIV41630.1	lldD	(2Fe-2S)-binding protein	0.0388628	-0.330571	-1.27987	NC	NC	D	22	C	ko:K00101
WIV38904.1	metN	erythrose-4-phosphate dehydrogenase	0.230077	0.275341	0	NC	NC	NC	1	P	ko:K02071
WIV38939.1	-	hypothetical protein P4A98_01375	0.0500577	1.52428	1.8326	NC	U	U	18	S	-
WIV36343.1	-	SPOR domain-containing protein	-0.427565	-0.176697	-0.258883	NC	NC	NC	1	C	ko:K07302,ko:K18029
WIV39527.1	epd	lipid-A-disaccharide synthase	0.464404	0.888512	-0.18484	NC	NC	NC	1	H	ko:K00134,ko:K03472
WIV39235.1	-	D-2-hydroxyacid dehydrogenase	-0.281868	-2.3644	-2.09252	NC	D	D	26	-	-
WIV39643.1	-	thiamine phosphate synthase	-0.374396	-0.0588937	-0.473931	NC	NC	NC	1	-	-
WIV40301.1	lpxB	type IV pilus/biofilm regulator FimL	-0.515541	-0.300081	-0.626185	NC	NC	NC	1	M	ko:K00748
WIV36923.1	ghrA	class II poly(R)-hydroxyalkanoic acid synthase	0.355403	0.287658	0.564498	NC	NC	NC	1	EH	-
WIV39934.1	thiE	allophanate hydrolase subunit 1	-0.289507	-0.316987	-0.462838	NC	NC	NC	1	H	ko:K00788
WIV36404.1	fimL	MaoC family dehydratase N-terminal domain-containing protein	0.441649	0.0552055	1.50069	NC	NC	U	16	T	-
WIV38460.1	phaC2	nitroreductase family protein	0.575389	0.565752	0.938599	NC	NC	NC	1	I	ko:K03821
WIV39473.1	-	dGTPase	0.84485	0.76387	1.81782	NC	NC	U	16	E	-
WIV37356.1	-	YCF48-related protein	0.516036	0.474516	0.716334	NC	NC	NC	1	S	ko:K09709,ko:K18291
WIV38597.1	drgA	NADP-dependent oxidoreductase	0.561194	0.79518	-0.0142139	NC	NC	NC	1	C	-
WIV37110.1	dgt	ABC transporter substrate-binding protein	-0.0917426	-0.390182	-0.435697	NC	NC	NC	1	F	ko:K01129
WIV40864.1	-	diguanylate cyclase GcbA	-0.314997	-0.235506	-0.290068	NC	NC	NC	1	S	-
WIV36581.1	yfmJ	alpha/beta fold hydrolase	-0.0594329	0.364007	0.338651	NC	NC	NC	1	S	ko:K07119
WIV37789.1	-	SDR family oxidoreductase	0.183625	0.389841	0.327512	NC	NC	NC	1	E	ko:K02035,ko:K12368
WIV38247.1	-	hypothetical protein P4A98_10045	0.77396	-0.137504	0.292909	NC	NC	NC	1	T	-
WIV39478.1	bioH	3-carboxy-cis,cis-muconate cycloisomerase	-0.688244	-0.345775	-0.434312	NC	NC	NC	1	S	ko:K02170
WIV38556.1	fixR	carbon starvation CstA family protein	0.967579	0.562224	0.879319	NC	NC	NC	1	IQ	-
WIV40890.1	-	secretin N-terminal domain-containing protein	0.890122	1.77118	1.44007	NC	U	U	18	-	-
WIV39191.1	pcaB	tRNA (guanosine(37)-N1)-methyltransferase TrmD	-0.0931094	0.0395284	-0.442005	NC	NC	NC	1	F	ko:K01857
WIV38007.1	yjiY	GNAT family N-acetyltransferase	0.39927	0.724366	1.48767	NC	NC	U	16	T	ko:K06200
WIV41324.1	-	N-acetylglutaminylglutamine synthetase	0.528407	0.0476454	-0.327203	NC	NC	NC	1	U	-
WIV40200.1	trmD	ABC transporter ATP-binding protein	-0.10497	0.121306	0.00505323	NC	NC	NC	1	J	ko:K00554
WIV39456.1	-	anthranilate phosphoribosyltransferase	0.482782	0.569466	0.686141	NC	NC	NC	1	K	ko:K00657
WIV40465.1	cphA	phosphate acyltransferase PlsX	0.297544	0.745003	0.856034	NC	NC	NC	1	HJK	-
WIV40404.1	fbpC	lipopolysaccharide heptosyltransferase I	-0.0578544	0.234012	0.220447	NC	NC	NC	1	P	ko:K02010
WIV39623.1	trpD	methyl-accepting chemotaxis protein CtpH	-0.372848	-2.61576	-0.711308	NC	D	NC	12	E	ko:K00766
WIV41903.1	plsX	type IV pilus modification protein PilV	0.173559	0.101488	0.32709	NC	NC	NC	1	I	ko:K03621
WIV38415.1	rfaC	aminodeoxychorismate lyase	0.0637759	0.402759	0.260315	NC	NC	NC	1	M	ko:K02841
WIV41438.1	ctpH	glucose-6-phosphate dehydrogenase	-0.915787	-0.136321	0.294872	NC	NC	NC	1	NT	ko:K03406
WIV37954.1	pilV	GldG family protein	0.763118	0.763118	0.160773	NC	NC	NC	1	NU	ko:K02671
WIV40977.1	pabC	hypothetical protein P4A98_15305	0.290947	0.80811	0.426879	NC	NC	NC	1	EH	ko:K02619
WIV38842.1	zwf	copper-translocating P-type ATPase CopA1	0.641717	1.11856	0.63313	NC	U	NC	14	G	ko:K00036
WIV40274.1	-	chemotaxis response regulator protein-glutamate methylesterase	0.449611	-0.75684	-0.745966	NC	NC	NC	1	N	-
WIV36121.1	-	bifunctional isocitrate dehydrogenase kinase/phosphatase	-0.719023	3.4536	-0.768492	NC	U	NC	14	-	-
WIV39983.1	copA	alpha/beta hydrolase	-0.599151	-0.853656	-1.14574	NC	NC	D	22	P	ko:K17686
WIV39141.1	cheB	DUF3772 domain-containing protein	-0.246356	0.20673	-0.387346	NC	NC	NC	1	NT	ko:K03412
WIV36837.1	aceK	4-alpha-glucanotransferase	-0.415037	-0.464791	-0.415037	NC	NC	NC	1	F	ko:K00906
WIV41015.1	-	ABC transporter substrate-binding protein	-0.880091	-1.44746	-1.17354	NC	D	D	26	I	-
WIV36819.1	-	GspL family type II secretion system protein XcpY	0.643208	0.474579	0.524267	NC	NC	NC	1	M	ko:K05802
WIV41851.1	malQ	DNA repair ATPase	-0.0894982	0.134542	0.0321804	NC	NC	NC	1	G	ko:K00705,ko:K06044
WIV40039.1	aotJ	30S ribosomal protein S19	0.903937	1.29513	0.821197	NC	U	NC	14	ET	ko:K09997,ko:K10014,ko:K10022
WIV40849.1	gspL	mechanosensitive ion channel family protein	-0.0238467	-0.244237	-0.540138	NC	NC	NC	1	U	ko:K02461
WIV40216.1	-	F0F1 ATP synthase subunit epsilon	0.833418	0.343853	0.359592	NC	NC	NC	1	KT	-
WIV39662.1	rpsS	peroxiredoxin	-0.471916	-0.30662	0.144089	NC	NC	NC	1	J	ko:K02965
WIV37688.1	mscS	OsmC family protein	0.690817	0.39486	0.521237	NC	NC	NC	1	M	ko:K03442
WIV38952.1	atpC	cell division protein ZapA	0.154723	0.237864	0.166897	NC	NC	NC	1	C	ko:K02114
WIV37385.1	tsaA	DUF1161 domain-containing protein	-0.0220263	1.54432	-0.289507	NC	U	NC	14	O	ko:K03386
WIV37019.1	-	hypothetical protein P4A98_20265	-0.658492	-0.616671	-1.22868	NC	NC	D	22	O	ko:K07397
WIV38633.1	zapA	YecA family protein	-0.938924	-0.495208	-0.682759	NC	NC	NC	1	D	ko:K09888
WIV41987.1	-	5-(carboxyamino)imidazole ribonucleotide synthase	-0.42553	-0.557778	-1.03171	NC	NC	D	22	S	-
WIV37076.1	-	cold-shock protein	-0.437156	-0.783606	-1.04252	NC	NC	D	22	-	-
WIV38631.1	ygfB	dodecin family protein	-0.55821	-0.640004	-0.924843	NC	NC	NC	1	S	ko:K09895
WIV38827.1	purK	large-conductance mechanosensitive channel protein MscL	0.244622	0.579726	0.476438	NC	NC	NC	1	F	ko:K01589
WIV37077.1	cspA	urease subunit beta	-0.352768	-0.244997	-0.774481	NC	NC	NC	1	K	ko:K03704
WIV39007.1	-	YciI family protein	-0.386693	-0.630766	-1.25277	NC	NC	D	22	S	ko:K09165
WIV38016.1	mscL	extracellular solute-binding protein	-0.832971	-1.08032	-0.633962	NC	D	NC	12	M	ko:K03282
WIV38271.1	ureB	PA4642 family protein	0.0593785	-0.321928	-0.64689	NC	NC	NC	1	E	ko:K01429
WIV36872.1	-	azurin	-0.384798	-0.995183	-0.732149	NC	NC	NC	1	S	-
WIV40682.1	-	Trm112 family protein	-0.424885	-0.398772	-0.323155	NC	NC	NC	1	P	ko:K02055
WIV38047.1	-	GNAT family N-acetyltransferase	-0.589689	-0.228924	-0.340588	NC	NC	NC	1	S	-
WIV38326.1	azu	CinA family protein	-0.782825	-0.5515	-0.856354	NC	NC	NC	1	C	-
WIV40962.1	ycaR	nucleoside triphosphate pyrophosphatase	-0.429393	-0.257332	-0.692427	NC	NC	NC	1	S	ko:K09791
WIV36474.1	HA62_12640	outer membrane lipoprotei OprI	-0.628031	-0.785572	-1.02063	NC	NC	D	22	S	ko:K06975
WIV40325.1	ygaD	glycine cleavage system protein R	-0.440573	-0.814968	-0.885107	NC	NC	NC	1	S	ko:K03743
WIV40970.1	yceF	MaoC family dehydratase	-0.971145	-0.574074	-0.469485	NC	NC	NC	1	D	ko:K06287
WIV41088.1	oprI	flavodoxin	-0.543486	-0.431157	-0.763933	NC	NC	NC	1	S	-
WIV37231.1	gcvR	DUF2789 domain-containing protein	0.329622	1.06044	0.146592	NC	U	NC	14	E	ko:K03567
WIV40626.1	phaJ	(2Fe-2S)-binding protein	-0.678072	-0.625604	-0.836024	NC	NC	NC	1	I	-
WIV40492.1	yqcA	universal stress protein	-0.946331	-0.894588	-1.14129	NC	NC	D	22	C	ko:K06205
WIV41197.1	XAC1354	Fe-S cluster assembly transcriptional regulator IscR	-0.341727	-0.333879	-0.686792	NC	NC	NC	1	E	-
WIV36626.1	-	BON domain-containing protein	-0.596935	-0.300478	-0.579013	NC	NC	NC	1	C	ko:K07302,ko:K18029
WIV40925.1	uspA	carboxymuconolactone decarboxylase family protein	0.208947	0.142604	-0.0573332	NC	NC	NC	1	T	ko:K06149
WIV40093.1	iscR	PA5502 family lipoprotein	-0.223563	-0.67737	-0.468675	NC	NC	NC	1	K	ko:K13643
WIV41968.1	-	uracil-DNA glycosylase	-0.622	-0.154221	-0.807355	NC	NC	NC	1	S	ko:K04065
WIV39541.1	-	HU family DNA-binding protein	0.0201779	-0.0256258	-0.368387	NC	NC	NC	1	O	-
WIV41985.1	-	recombination mediator RecR	0.342888	0.48375	0.0116818	NC	NC	NC	1	-	-
WIV37491.1	ung	thioredoxin family protein	-0.419376	-0.614507	-0.811422	NC	NC	NC	1	L	ko:K03648
WIV38752.1	hupA	30S ribosomal protein S21	-0.246311	-0.562495	-0.383047	NC	NC	NC	1	L	ko:K05787
WIV36696.1	recR	MBL fold metallo-hydrolase	-0.928839	-0.960034	-1.02452	NC	NC	D	22	L	ko:K06187
WIV37292.1	-	DUF2025 family protein	-0.218835	0.231523	-0.0600073	NC	NC	NC	1	O	-
WIV39558.1	rpsU	acyl-CoA dehydrogenase family protein	-0.695373	-0.541437	0.0812674	NC	NC	NC	1	J	ko:K02970
WIV36813.1	-	ArsC family reductase	-0.717413	-0.529109	-0.169925	NC	NC	NC	1	S	-
WIV37111.1	-	cold-shock protein	0.0804899	-0.479526	-0.455004	NC	NC	NC	1	S	-
WIV37728.1	-	dihydrofolate reductase family protein	0.989482	1.13972	1.53882	NC	U	U	18	I	ko:K00249
WIV40280.1	yffB	alanine transaminase	-0.499907	-0.843332	-0.538976	NC	NC	NC	1	P	ko:K00537
WIV39433.1	cspD	SDR family oxidoreductase	-0.162271	-0.0627358	-0.475638	NC	NC	NC	1	K	ko:K03704
WIV40456.1	FolA	peptidoglycan DD-metalloendopeptidase family protein	-0.379072	-0.846037	-1.0028	NC	NC	D	22	H	-
WIV38121.1	yfdZ	two-component system response regulator PrmA	0.603841	1.07893	0.315776	NC	U	NC	14	E	ko:K14261
WIV39835.1	csgA	response regulator	0.347923	-0.395301	-0.528264	NC	NC	NC	1	IQ	-
WIV40320.1	nlpD	glutathione S-transferase N-terminal domain-containing protein	0.586767	0.512766	0.0531766	NC	NC	NC	1	D	ko:K06194,ko:K12943
WIV38182.1	lrpR	CoA pyrophosphatase	-0.214444	-0.605028	-0.186963	NC	NC	NC	1	T	ko:K07666
WIV38768.1	-	UvrY/SirA/GacA family response regulator transcription factor	-0.368744	-0.228941	-0.0118093	NC	NC	NC	1	T	-
WIV37205.1	yfcG	acetolactate synthase small subunit	0.00145067	-0.100677	-0.0607696	NC	NC	NC	1	O	ko:K11209
WIV40189.1	nudL	outer membrane protein OmpK	-0.108934	0.540568	0.353067	NC	NC	NC	1	L	-
WIV41370.1	gacA	GTP cyclohydrolase II	-0.404149	-0.404149	0.295456	NC	NC	NC	1	K	ko:K07689
WIV38100.1	ilvH	hypothetical protein P4A98_20905	0.182675	0.109043	0.384918	NC	NC	NC	1	E	ko:K01653
WIV39133.1	-	tripartite tricarboxylate transporter substrate binding protein	-0.530515	-0.0857299	-0.250407	NC	NC	NC	1	M	-
WIV39865.1	ribA	DUF1820 family protein	-0.447459	-0.776494	-0.233701	NC	NC	NC	1	H	ko:K01497
WIV37202.1	-	Na(+)-translocating NADH-quinone reductase subunit C	-0.608668	-0.831539	-0.950088	NC	NC	NC	1	S	-
WIV37487.1	tctC	organic hydroperoxide resistance protein OhrR	-0.232885	-0.0829894	-0.616671	NC	NC	NC	1	S	ko:K07795
WIV39931.1	IV02_29925	lactoylglutathione lyase	0.275341	0.335349	0.642237	NC	NC	NC	1	S	-
WIV40944.1	nqrC	MarR family transcriptional regulator	-0.310068	0.026967	0.391021	NC	NC	NC	1	C	ko:K00348
WIV41091.1	ohr	universal stress protein	-0.268061	0.176878	0	NC	NC	NC	1	O	-
WIV40418.1	gloA	transcriptional repressor LexA	-0.332674	-0.500494	-0.716589	NC	NC	NC	1	E	ko:K01759
WIV40586.1	slyA	DUF2782 domain-containing protein	-0.471752	-0.182864	-0.555816	NC	NC	NC	1	K	ko:K06075
WIV36471.1	-	LEA type 2 family protein	-0.0790946	0.594212	-0.711536	NC	NC	NC	1	T	-
WIV40935.1	lexA	PasA protein	0.636409	0.87317	1.04915	NC	NC	U	16	K	ko:K01356
WIV38896.1	-	glutamine synthetase family protein	-0.32714	-0.237733	-0.689212	NC	NC	NC	1	S	-
WIV39096.1	-	DUF2780 domain-containing protein	-0.403754	-0.263652	-0.4879	NC	NC	NC	1	S	-
WIV40932.1	-	cytochrome c oxidase copper chaperone SenC	0.938946	0.0851166	0.771617	NC	NC	NC	1	-	-
WIV38909.1	-	Panacea domain-containing protein	0.178092	-0.0980321	0.531325	NC	NC	NC	1	E	ko:K01915
WIV39437.1	PP0330	amino acid ABC transporter ATP-binding protein	0.630305	1.137	1.32082	NC	U	U	18	S	-
WIV39083.1	scoP	50S ribosomal protein L28	-0.0801703	-0.0130562	0.0510742	NC	NC	NC	1	S	ko:K07152
WIV39217.1	-	pentapeptide repeat-containing protein	0	0.0443941	0.276124	NC	NC	NC	1	S	-
WIV36882.1	gltL	chemotaxis response regulator CheY	0.116689	0.396919	0.543098	NC	NC	NC	1	E	ko:K02028,ko:K02029,ko:K10004
WIV38723.1	rpmB	type II secretion system F family protein	0.0268001	-0.391191	0.193772	NC	NC	NC	1	J	ko:K02902
WIV38108.1	-	NAD(+) kinase	-0.0829363	-0.245411	-0.439422	NC	NC	NC	1	S	-
WIV36773.1	cheY	pilus assembly protein	-0.463499	-0.165059	-0.313828	NC	NC	NC	1	KT	ko:K03413
WIV37819.1	pilC	NAD(P)H:quinone oxidoreductase	0.0229916	0.0623659	0.491209	NC	NC	NC	1	U	ko:K02653
WIV40857.1	nadK	RidA family protein	0.757073	0.890487	0.848934	NC	NC	NC	1	H	ko:K00858
WIV37956.1	-	preprotein translocase subunit SecY	-0.0180339	0.246512	-0.330917	NC	NC	NC	1	NU	ko:K02673
WIV37284.1	wrbA	ribosome biogenesis GTP-binding protein YihA/YsxC	-0.217591	-0.405451	-0.84944	NC	NC	NC	1	S	ko:K03809
WIV40822.1	-	PspA/IM30 family protein	0.561879	0.284815	-0.0946369	NC	NC	NC	1	J	-
WIV39678.1	secY	NAD-dependent epimerase	0.0855569	-0.112183	-0.967978	NC	NC	NC	1	U	ko:K03076
WIV38894.1	engB	Hpt domain-containing protein	-0.0151664	0.4975	0.523972	NC	NC	NC	1	D	ko:K03978
WIV40213.1	yjfJ	alpha/beta fold hydrolase	-0.749389	-0.629719	-1.04237	NC	NC	D	22	KT	ko:K03969
WIV41839.1	-	O-methyltransferase	-0.540568	0.0471239	0.00281502	NC	NC	NC	1	S	-
WIV37249.1	-	Co2+/Mg2+ efflux protein ApaG	-0.439773	0.375309	-0.120016	NC	NC	NC	1	T	-
WIV40992.1	-	response regulator transcription factor	0.373408	-0.0921498	0.053701	NC	NC	NC	1	I	-
WIV36824.1	-	L-threonylcarbamoyladenylate synthase	-0.629437	-0.873782	-0.590124	NC	NC	NC	1	S	-
WIV39570.1	apaG	D-glycero-beta-D-manno-heptose 1,7-bisphosphate 7-phosphatase	-0.876852	-0.583535	-1.01147	NC	NC	D	22	P	ko:K06195
WIV41861.1	uhpA	LamB/YcsF family protein	-0.0900322	0.113501	-0.0647528	NC	NC	NC	1	K	ko:K07686
WIV40756.1	yciO	PilZ domain-containing protein	-0.737979	-0.910125	-0.805456	NC	NC	NC	1	J	-
WIV38974.1	gmhB	L-methionine sulfoximine N-acetyltransferase	-0.687758	-0.823535	-0.182719	NC	NC	NC	1	G	ko:K03273
WIV37803.1	lamB	cytochrome c	-0.190331	-0.208947	0.224706	NC	NC	NC	1	S	ko:K07160
WIV40953.1	-	GntR family transcriptional regulator	0.27946	0.0218594	-0.213244	NC	NC	NC	1	S	-
WIV38270.1	yncA	30S ribosomal protein S17	0.264107	-0.0325679	-0.667804	NC	NC	NC	1	M	ko:K03823
WIV39517.1	-	phospholipase D family protein	-0.870428	-1.10272	-1.13346	NC	D	D	26	C	-
WIV36950.1	-	NUDIX domain-containing protein	0.657475	1.90788	2.4902	NC	U	U	18	K	-
WIV39667.1	rpsQ	transcriptional regulator NrdR	-0.225881	-0.159708	0.0223431	NC	NC	NC	1	J	ko:K02961
WIV38717.1	-	50S ribosomal protein L20	0.862704	0.723599	0.21226	NC	NC	NC	1	I	ko:K06132
WIV40455.1	-	multidrug efflux RND transporter periplasmic adaptor MexH	-0.746426	-0.5025	-1.16146	NC	NC	D	22	L	-
WIV41871.1	nrdR	YaeQ family protein	-0.947148	-0.278187	-0.407878	NC	NC	NC	1	K	ko:K07738
WIV41216.1	rplT	alkaline proteinase inhibitor AprI	0.916074	0.854737	1.43357	NC	NC	U	16	J	ko:K02887
WIV39712.1	-	esterase TesA	0.600149	0.784271	1.0114	NC	NC	U	16	M	ko:K18306
WIV40218.1	-	anti-sigma factor MucA	0.091888	0.145851	-0.0253358	NC	NC	NC	1	S	-
WIV36970.1	inh	chromosomal replication initiator protein DnaA	-0.711703	-1.14317	-1.27774	NC	D	D	26	S	-
WIV41085.1	tesA	type II toxin-antitoxin system RelE/ParE family toxin	0.221857	0.447459	-0.631613	NC	NC	NC	1	E	ko:K10804
WIV37477.1	algS	ABC transporter ATP-binding protein	-0.323599	0.384664	0.321928	NC	NC	NC	1	T	ko:K03597
WIV38970.1	dnaA	acyl-ACP--UDP-N-acetylglucosamine O-acyltransferase	-0.763142	-0.421036	0.0471126	NC	NC	NC	1	L	ko:K02313
WIV37934.1	-	TlpA disulfide reductase family protein	0.448078	0.650895	0.650895	NC	NC	NC	1	S	ko:K19092
WIV37748.1	mlaF	VOC family protein	-0.56528	0.0313642	-0.956279	NC	NC	NC	1	Q	ko:K02065
WIV40300.1	lpxA	thiol:disulfide interchange protein DsbG	0.655665	0.410088	0.4468	NC	NC	NC	1	I	ko:K00677
WIV37280.1	resA	NADPH:quinone oxidoreductase family protein	-0.391954	-0.295985	-0.536344	NC	NC	NC	1	O	-
WIV41235.1	-	endonuclease III	0.381679	-0.0291463	-0.363748	NC	NC	NC	1	S	ko:K00568
WIV41526.1	dsbG	ProQ/FINO family protein	-0.0366101	0.119768	-0.127025	NC	NC	NC	1	O	ko:K03805
WIV38640.1	qor	aminoacyl-tRNA hydrolase	-0.0565835	-0.251979	-0.208587	NC	NC	NC	1	C	ko:K00344
WIV40430.1	nth	cytochrome c	-0.291956	-0.346922	0.0540398	NC	NC	NC	1	L	ko:K10773
WIV41375.1	-	phospholipid-binding protein MlaC	-0.551242	0.298341	-0.17603	NC	NC	NC	1	T	ko:K03607
WIV38077.1	pth	TIGR01459 family HAD-type hydrolase	-0.100556	-0.0582986	0	NC	NC	NC	1	J	ko:K01056
WIV36628.1	-	sigma-54-dependent transcriptional regulator	0.727438	0.825502	0.742798	NC	NC	NC	1	C	-
WIV37745.1	ttg2D	30S ribosomal protein S12	0.00607451	0.128065	0.03012	NC	NC	NC	1	Q	ko:K07323
WIV40020.1	-	two-component system response regulator HsbR	0.487092	0.255888	0.0831101	NC	NC	NC	1	G	-
WIV39972.1	-	carbon-nitrogen hydrolase family protein	-0.368539	0.306839	0.423353	NC	NC	NC	1	KT	-
WIV39653.1	rpsL	glycine betaine ABC transporter substrate-binding protein	0.0972972	0.0868048	0.0440552	NC	NC	NC	1	J	ko:K02950
WIV40581.1	rsbU	bifunctional phosphoserine phosphatase/homoserine phosphotransferase ThrH	0.888579	0.574091	0.669109	NC	NC	NC	1	T	ko:K20977
WIV40852.1	-	CFTR inhibitory factor Cif	0.060187	0.0908838	0.248949	NC	NC	NC	1	S	-
WIV40016.1	opuCC	uroporphyrinogen-III C-methyltransferase	0.626239	0.872738	0.364683	NC	NC	NC	1	M	ko:K05845
WIV36467.1	thrH	tRNA 5-methoxyuridine(34)/uridine 5-oxyacetic acid(34) synthase CmoB	-0.278426	-0.0817696	-0.278426	NC	NC	NC	1	E	ko:K02203
WIV41008.1	-	flavin prenyltransferase UbiX	0.0134205	0.177396	0.091423	NC	NC	NC	1	S	ko:K22318
WIV39486.1	cysG	M20/M25/M40 family metallo-hydrolase	0.386417	0.338323	0.747234	NC	NC	NC	1	H	ko:K02302,ko:K02303,ko:K02304
WIV37466.1	cmoB	class II aldolase/adducin family protein	0.454489	0.521698	0.23418	NC	NC	NC	1	J	ko:K15257
WIV39893.1	ubiX	cyclic di-GMP phosphodiesterase	-0.199309	-0.15978	-0.0353331	NC	NC	NC	1	H	ko:K03186
WIV41161.1	cpg2	acetyl-CoA carboxylase biotin carboxylase subunit	-0.55821	0.335749	-0.491612	NC	NC	NC	1	E	ko:K01295
WIV40496.1	-	chemotaxis protein CheW	0.124258	0.36257	0.264306	NC	NC	NC	1	G	-
WIV38188.1	-	threo-3-hydroxy-L-aspartate ammonia-lyase	0.570887	0.580286	0.324727	NC	NC	NC	1	T	ko:K07814,ko:K19617
WIV39472.1	-	slipin family protein	0.841841	1.48848	1.03697	NC	U	U	18	I	ko:K01961
WIV40239.1	wspD	D-hexose-6-phosphate mutarotase	0.128416	0.227952	-0.126713	NC	NC	NC	1	NT	ko:K13489
WIV41275.1	-	Cd(II)/Pb(II)-responsive transcriptional regulator	-0.481791	-1.75529	-0.816486	NC	D	NC	12	E	ko:K01754
WIV39429.1	qmcA	alpha/beta hydrolase	-0.579062	-1.39676	-1.95346	NC	D	D	26	O	-
WIV40769.1	yeaD	antimicrobial resistance protein Mig-14	0.492239	0.112801	0.964811	NC	NC	NC	1	G	ko:K01792
WIV40255.1	cadR	cyclic-di-GMP phosphodiesterase BifA	0.0935408	0.301069	-0.107446	NC	NC	NC	1	K	-
WIV41185.1	-	tyrosine--tRNA ligase	0.197939	0.634396	0.620663	NC	NC	NC	1	S	-
WIV38407.1	epsB	FAD-binding oxidoreductase	-0.50129	-0.635125	-1.05933	NC	NC	D	22	M	-
WIV37660.1	bifA	RimK family protein	-0.0166787	-0.420576	-0.431716	NC	NC	NC	1	T	ko:K21024
WIV39779.1	tyrS	multidrug efflux RND transporter periplasmic adaptor subunit MexV	-0.202493	-0.0911479	0.310103	NC	NC	NC	1	J	ko:K01866
WIV38716.1	ordL	endonuclease/exonuclease/phosphatase family protein	0.665759	0.443366	0.902798	NC	NC	NC	1	E	ko:K09471
WIV36283.1	-	hydrophobic compound transporter HcuB	0.68042	0.350774	0.52254	NC	NC	NC	1	HJ	-
WIV37667.1	acrA	transcriptional regulator PsrA	0.187627	2.20076	-0.204141	NC	U	NC	14	M	ko:K03585
WIV38890.1	-	FAD-dependent monooxygenase PqsL	0.0681715	-0.0353331	-0.199309	NC	NC	NC	1	L	-
WIV37125.1	yliI	beta-ketoacyl-ACP synthase II	0.640486	0.383329	0.0106697	NC	NC	NC	1	G	ko:K21430
WIV40936.1	psrA	TetR/AcrR family transcriptional regulator	-0.0193979	-2.96714	-2.63246	NC	D	D	26	K	-
WIV39723.1	-	EAL domain-containing protein	0.297822	1.14783	1.03026	NC	U	U	18	CH	-
WIV36841.1	fabF_2	FAD-binding oxidoreductase	0.108524	-0.117357	-0.192645	NC	NC	NC	1	I	ko:K09458
WIV40245.1	-	UbiD family decarboxylase HudA	-0.464919	-1.26366	-1.20477	NC	D	D	26	K	-
WIV36796.1	lapD	DNA helicase RecQ	0.142835	0.315385	0.28356	NC	NC	NC	1	T	-
WIV40916.1	ygcU	citronellyl-CoA dehydrogenase	0.898801	0.49206	0.424315	NC	NC	NC	1	C	ko:K00803
WIV39215.1	-	type VI secretion system membrane subunit TssM	0.752072	0.282587	0.427638	NC	NC	NC	1	H	ko:K03182
WIV40583.1	recQ	transcriptional regulator DadR	-0.539422	-13.2877	-0.545548	NC	D	NC	12	L	ko:K03654
WIV41053.1	atuD	ATP-dependent Clp protease ATP-binding subunit	0.572251	-0.0941222	1.00946	NC	NC	U	16	I	ko:K11731
WIV39046.1	icmF	two-component system sensor histidine kinase PhoQ	-0.157952	-0.795117	-0.460634	NC	NC	NC	1	S	ko:K11891
WIV38715.1	lrp	GMC family oxidoreductase	0.269874	0.264992	0.431108	NC	NC	NC	1	K	ko:K03719
WIV41231.1	-	nuclear transport factor 2 family protein	0.19348	0.756865	0.952472	NC	NC	NC	1	O	-
WIV37056.1	phoQ	arsenate reductase (glutaredoxin)	0.554312	0.597902	0.345135	NC	NC	NC	1	T	ko:K07637
WIV39343.1	-	cytochrome c maturation protein CcmH	0.292782	0.321928	0.177918	NC	NC	NC	1	E	-
WIV36409.1	-	DJ-1/PfpI family protein	0.744567	0.355293	-0.420492	NC	NC	NC	1	S	ko:K06893
WIV37283.1	arsC	peptide deformylase	-0.764669	-0.654865	-0.661702	NC	NC	NC	1	P	ko:K00537
WIV36749.1	ccmH	hypothetical protein P4A98_15480	-0.281182	-0.324435	-0.22741	NC	NC	NC	1	P	ko:K02200
WIV37630.1	pfpI	acyl-CoA thioesterase	-0.519724	-0.765235	-0.870974	NC	NC	NC	1	S	ko:K05520
WIV38987.1	def	DNA-directed RNA polymerase subunit omega	-0.603341	-0.4458	-0.802342	NC	NC	NC	1	J	ko:K01462
WIV36154.1	-	ribosome maturation factor RimP	0.404984	0.103093	-0.371183	NC	NC	NC	1	-	-
WIV38774.1	yciA	gamma carbonic anhydrase family protein	0.962946	0.41618	0.453391	NC	NC	NC	1	I	ko:K10806
WIV38741.1	rpoZ	DUF5064 family protein	-0.0931094	0.342392	0.0506261	NC	NC	NC	1	K	ko:K03060
WIV38152.1	rimP	iron donor protein CyaY	0.23173	0.074547	-0.137504	NC	NC	NC	1	S	ko:K09748
WIV40190.1	yrdA	acetyl-CoA carboxylase biotin carboxyl carrier protein	-0.606519	-0.507604	-0.644238	NC	NC	NC	1	S	-
WIV37161.1	-	50S ribosomal protein L23	-0.875942	-0.942285	-1.21554	NC	NC	D	22	S	-
WIV38684.1	cyaY	WbuC family cupin fold metalloprotein	-0.955933	-0.726715	-1.2578	NC	NC	D	22	P	ko:K06202
WIV38251.1	accB	YqjD family protein	-0.0937144	0.00904514	0.316474	NC	NC	NC	1	I	ko:K02160
WIV39660.1	rplW	gamma carbonic anhydrase family protein	0.0223678	0.196397	0.403722	NC	NC	NC	1	J	ko:K02892
WIV38049.1	-	ATP-dependent Clp endopeptidase proteolytic subunit ClpP	0.54157	0.678072	-0.188072	NC	NC	NC	1	S	-
WIV40902.1	yqjD	HIT family protein	0.789731	0.578862	-0.0531439	NC	NC	NC	1	S	-
WIV39035.1	yrdA	phosphoribosyl-AMP cyclohydrolase	-0.779312	-0.673311	-1.27501	NC	NC	D	22	S	-
WIV36425.1	clpP	ClpXP protease specificity-enhancing factor	0.101009	0.12823	0.452852	NC	NC	NC	1	OU	ko:K01358
WIV40633.1	-	YdcH family protein	-0.646691	-0.320041	-0.500613	NC	NC	NC	1	FG	ko:K02503
WIV38470.1	hisI	polyprenyl diphosphate synthase	0.61064	0.188693	0.307281	NC	NC	NC	1	E	ko:K01496,ko:K11755
WIV37720.1	sspB	DUF1826 domain-containing protein	-0.624709	-0.742202	-0.979241	NC	NC	NC	1	S	ko:K03600
WIV38012.1	-	PhzF family phenazine biosynthesis protein	-0.496676	-0.27711	-0.803857	NC	NC	NC	1	S	ko:K09794
WIV40292.1	uppS	c-di-GMP-binding multidrug transporter transcriptional regulator BrlR	0.640672	0.704802	0.503168	NC	NC	NC	1	H	ko:K00806
WIV38933.1	-	VOC family protein	-0.937484	-0.334867	-0.387816	NC	NC	NC	1	S	-
WIV40363.1	yddE	23S rRNA (pseudouridine(1915)-N(3))-methyltransferase RlmH	0.95109	1.39079	1.33681	NC	U	U	18	S	-
WIV38282.1	tipA	type 4a pilus biogenesis lipoprotein PilP	-0.820294	-0.220247	-0.640295	NC	NC	NC	1	K	ko:K21744
WIV36202.1	-	glutathione peroxidase	-0.140373	-0.156256	-0.411856	NC	NC	NC	1	E	-
WIV39908.1	rlmH	30S ribosomal protein S16	0.147488	-0.0252668	0.0968615	NC	NC	NC	1	J	ko:K00783
WIV38445.1	pilP	chemotaxis protein CheW	-0.00360224	-0.0364336	-0.0108338	NC	NC	NC	1	NU	ko:K02665
WIV37395.1	btuE	hypothetical protein P4A98_17745	-0.777245	-0.794733	-0.772906	NC	NC	NC	1	O	ko:K00432
WIV40198.1	rpsP	pilin assembly protein	-0.246356	0.298249	0.351812	NC	NC	NC	1	J	ko:K02959
WIV39389.1	pilI	cupin domain-containing protein	0.756074	0.702904	1.14114	NC	NC	U	16	NT	ko:K02659
WIV36589.1	IV02_14570	type VI secretion system accessory protein TagJ	-0.657489	-0.746334	-0.679754	NC	NC	NC	1	-	-
WIV40256.1	-	MOSC domain-containing protein	-0.82103	-0.113211	-0.327041	NC	NC	NC	1	S	-
WIV41690.1	-	aspartate 1-decarboxylase	-0.72976	-0.606798	-1.22033	NC	NC	D	22	S	ko:K06995
WIV39055.1	impE	homoprotocatechuate degradation operon regulator HpaR	-0.759631	-0.236298	-0.391021	NC	NC	NC	1	S	ko:K11898
WIV38279.1	-	hypothetical protein P4A98_06685	-0.443348	-0.434578	-0.641029	NC	NC	NC	1	S	-
WIV38138.1	panD	type II toxin-antitoxin system RatA family toxin	-0.0549665	-0.808367	-1.5477	NC	NC	D	22	H	ko:K01579
WIV39782.1	hpaR	ribosome maturation factor RimM	-0.0290625	0.463536	-0.0673099	NC	NC	NC	1	K	-
WIV40250.1	-	ATP-dependent zinc protease	0.0928098	-0.314756	-0.125095	NC	NC	NC	1	-	-
WIV38173.1	ratA	bifunctional allantoicase/(S)-ureidoglycine aminohydrolase	0.532925	0.412422	0.415037	NC	NC	NC	1	I	-
WIV40199.1	rimM	DUF2796 domain-containing protein	0.67905	0.273761	0.136257	NC	NC	NC	1	J	ko:K02860
WIV36456.1	-	outer membrane lipid asymmetry maintenance protein MlaD	-0.0165965	-0.402519	-0.56042	NC	NC	NC	1	O	-
WIV37096.1	ylbA	3-oxoadipate enol-lactonase	0.132307	0.267104	0.60921	NC	NC	NC	1	S	ko:K14977
WIV39851.1	-	STAS domain-containing protein	-0.76356	0.150025	0.662618	NC	NC	NC	1	P	-
WIV37746.1	mlaD	cell division topological specificity factor MinE	0.572579	0.29956	0.597241	NC	NC	NC	1	Q	ko:K02067
WIV39192.1	pcaD	urease subunit gamma	-0.0605415	-0.0299532	-0.626056	NC	NC	NC	1	S	ko:K01055,ko:K14727
WIV41151.1	-	alanine/glycine:cation symporter family protein	0.213906	0.131337	-0.112132	NC	NC	NC	1	T	-
WIV40687.1	minE	preprotein translocase subunit YajC	-0.806228	-0.736966	-0.8873	NC	NC	NC	1	D	ko:K03608
WIV38269.1	ureA	c-type cytochrome	-0.0486348	0.0315356	-0.580983	NC	NC	NC	1	E	ko:K01430
WIV40303.1	alsT	hotdog fold thioesterase	-0.136021	-0.0998006	0.327111	NC	NC	NC	1	U	ko:K03310
WIV40086.1	yajC	DsrE family protein	-0.386549	-0.34367	-0.353089	NC	NC	NC	1	U	ko:K03210
WIV38892.1	cc4	flavin reductase family protein	-0.653078	-0.486828	-1	NC	NC	D	22	C	-
WIV36612.1	menI	type II 3-dehydroquinate dehydratase	0.562824	0.867796	0.763811	NC	NC	NC	1	Q	ko:K19222
WIV38202.1	-	zinc-dependent peptidase	-0.477434	-0.27684	-0.5764	NC	NC	NC	1	S	ko:K07092
WIV36585.1	-	toluene tolerance protein	0.308353	0.390815	0.071747	NC	NC	NC	1	S	-
WIV38250.1	aroQ	iron-sulfur cluster assembly protein IscA	-0.76184	-0.156119	-0.0759489	NC	NC	NC	1	E	ko:K03786
WIV39882.1	mtfA	YchJ family protein	-0.221606	-0.62932	-0.955821	NC	NC	NC	1	C	ko:K09933
WIV38402.1	-	VOC family protein	-0.563746	0.415037	-0.402035	NC	NC	NC	1	KLT	-
WIV40096.1	iscA	transcription elongation factor GreB	-0.636352	-0.769034	-1.27512	NC	NC	D	22	S	ko:K05997,ko:K13628
WIV37199.1	ychJ	ribosome biogenesis factor YjgA	-0.494472	-0.356144	-0.56895	NC	NC	NC	1	S	ko:K09858
WIV36863.1	-	cyanide-insensitive cytochrome bd quinol oxidase subunit I	0.0692073	0.128777	0.112475	NC	NC	NC	1	S	-
WIV41083.1	greB	sigma-54-dependent response regulator transcription factor FleR	-0.490395	-0.52566	-0.747703	NC	NC	NC	1	K	ko:K04760
WIV37765.1	yjgA	secondary thiamine-phosphate synthase enzyme YjbQ	-0.752907	-0.503293	-0.934905	NC	NC	NC	1	S	ko:K09889
WIV39974.1	cioA	NAD(P)/FAD-dependent oxidoreductase	0.568977	-0.561311	-0.111508	NC	NC	NC	1	C	ko:K00425
WIV37138.1	fleR	transcriptional regulator PsdR	-0.900672	0.325041	1.70068	NC	NC	U	16	T	ko:K10943
WIV38695.1	yjbQ	DUF4845 domain-containing protein	-0.780664	-0.978784	-1.36716	NC	NC	D	22	S	-
WIV36853.1	-	aminodeoxychorismate/anthranilate synthase component II	-0.442143	0.0073048	-0.273324	NC	NC	NC	1	O	-
WIV37791.1	-	permease-like cell division protein FtsX	-0.21864	-0.318176	-0.48693	NC	NC	NC	1	K	-
WIV37471.1	-	adenosylmethionine decarboxylase	0.0268001	0.1127	0.472488	NC	NC	NC	1	NU	-
WIV39622.1	pabA	tetratricopeptide repeat protein	-0.0707345	0.0137401	-0.231626	NC	NC	NC	1	EH	ko:K01658,ko:K01664
WIV39355.1	ftsX	oligoribonuclease	0.534513	0.0958954	0.200987	NC	NC	NC	1	D	ko:K09811
WIV38179.1	speH	tryptophan 2,3-dioxygenase	0.381429	-1.27065	-0.2367	NC	D	NC	12	E	ko:K01611,ko:K07057
WIV39932.1	-	ribosome-associated translation inhibitor RaiA	-0.298713	-0.163058	-0.171302	NC	NC	NC	1	S	ko:K07126
WIV38354.1	orn	lipoprotein-releasing ABC transporter ATP-binding protein LolD	-0.0146468	-0.0725769	0.0247679	NC	NC	NC	1	A	ko:K13288
WIV41378.1	kynA	VOC family protein	0.496153	0.282639	0.66862	NC	NC	NC	1	E	ko:K00453
WIV37755.1	yhbH	class I SAM-dependent methyltransferase	0.226915	0.428843	0.12883	NC	NC	NC	1	J	ko:K05808
WIV40955.1	lolD	helix-turn-helix transcriptional regulator	-0.254421	0.00861313	-0.0890835	NC	NC	NC	1	V	ko:K09810
WIV37422.1	-	acyl-CoA thioesterase II	-0.472821	-0.449884	-0.44534	NC	NC	NC	1	S	ko:K06991
WIV40826.1	yafE	TatD family hydrolase	0.516153	-0.804394	-0.540209	NC	NC	NC	1	Q	-
WIV40672.1	-	DUF1780 domain-containing protein	-0.601451	-0.26566	-0.762696	NC	NC	NC	1	K	-
WIV39964.1	tesB	hypothetical protein P4A98_11230	0.521953	0.501194	0.532221	NC	NC	NC	1	I	ko:K10805
WIV40378.1	yjjV	zinc ABC transporter substrate-binding protein	-0.0677446	0.361099	0.0519946	NC	NC	NC	1	L	ko:K03424
WIV37827.1	-	50S ribosomal protein L3 N(5)-glutamine methyltransferase	0.0073048	-0.472305	0.0218044	NC	NC	NC	1	S	-
WIV41120.1	-	two-component system response regulator PilR	0.0176209	0.153332	0.104697	NC	NC	NC	1	-	-
WIV38900.1	znuA	hypothetical protein P4A98_16430	-0.0123837	-0.0630098	-0.0248747	NC	NC	NC	1	P	ko:K09815
WIV36546.1	prmB	DUF6036 family nucleotidyltransferase	0.271729	0.135463	0.311425	NC	NC	NC	1	J	ko:K07320
WIV37950.1	pilR	MarR family transcriptional regulator	-0.20469	0.0450879	0.5515	NC	NC	NC	1	T	ko:K02481,ko:K02667
WIV36338.1	-	META domain-containing protein	-0.332681	-0.339895	-0.46247	NC	NC	NC	1	-	-
WIV41789.1	-	alginate regulator AlgP	-0.948711	-0.925038	-0.056034	NC	NC	NC	1	-	-
WIV40467.1	-	ribonuclease E inhibitor RraB	-0.201634	-0.280705	0.0452809	NC	NC	NC	1	K	-
WIV37309.1	hslJ	glutathione S-transferase family protein	-0.38813	-0.205714	-0.790676	NC	NC	NC	1	O	ko:K03668
WIV38660.1	-	lytic murein transglycosylase B	-0.66427	-0.516172	-1.32753	NC	NC	D	22	C	ko:K02572,ko:K15831
WIV36495.1	-	C4-dicarboxylate TRAP substrate-binding protein DctP	-0.0280144	-0.124522	-0.487092	NC	NC	NC	1	S	-
WIV36574.1	gst5	B3/4 domain-containing protein	-0.500254	-0.584063	-0.627868	NC	NC	NC	1	O	ko:K00799,ko:K11209
WIV39910.1	mltB	YgcG family protein	0.62849	0.301509	0.566651	NC	NC	NC	1	M	ko:K08305
WIV38573.1	dctP	23S rRNA pseudouridine(1911/1915/1917) synthase RluD	-0.661831	-0.422315	-0.337322	NC	NC	NC	1	G	ko:K11688
WIV39732.1	-	thioesterase family protein	-0.547385	-0.168423	-0.335349	NC	NC	NC	1	S	-
WIV39512.1	-	sodium/proline symporter PutP	-0.220032	-0.930826	-0.603505	NC	NC	NC	1	S	ko:K06872
WIV37946.1	rluD	DUF480 domain-containing protein	0.52121	0.959952	0.575229	NC	NC	NC	1	J	ko:K06180
WIV38733.1	-	ribosome modulation factor	0.749323	0.884307	1.06817	NC	NC	U	16	S	ko:K07107
WIV37457.1	putP	2-amino-4-hydroxy-6-hydroxymethyldihydropteridine diphosphokinase	0.431951	0.594008	0.237864	NC	NC	NC	1	E	ko:K11928
WIV40473.1	yceH	2-hydroxychromene-2-carboxylate isomerase	-0.640168	-0.413397	-1.07582	NC	NC	D	22	S	ko:K09915
WIV40893.1	rmf	hypothetical protein P4A98_25405	-0.702002	-0.117039	-0.425484	NC	NC	NC	1	J	ko:K03812
WIV38135.1	folK	sugar ABC transporter substrate-binding protein	0.327575	0.927488	0.0280144	NC	NC	NC	1	H	ko:K00950
WIV39087.1	-	division/cell wall cluster transcriptional repressor MraZ	0.442143	0.420004	0.114712	NC	NC	NC	1	Q	ko:K14584
WIV38048.1	-	HutD family protein	-0.770955	-0.415037	0.4975	NC	NC	NC	1	-	-
WIV36281.1	rbsB	DUF4946 domain-containing protein	-0.21901	-0.914531	-0.927355	NC	NC	NC	1	G	ko:K10439
WIV37714.1	mraZ	Fic family protein	-0.867896	-0.76356	-0.136093	NC	NC	NC	1	K	ko:K03925
WIV38508.1	-	Cu(I)-responsive transcriptional regulator	0.340911	0.229201	0.565726	NC	NC	NC	1	S	ko:K09975
WIV41441.1	-	glutathione S-transferase family protein	0.434937	0.473931	0.289507	NC	NC	NC	1	-	-
WIV39551.1	-	ParB/RepB/Spo0J family partition protein	0.174029	3.37043	3.78248	NC	U	U	18	S	-
WIV38184.1	cueR	ABC transporter ATP-binding protein	-0.858179	-0.555927	-0.708189	NC	NC	NC	1	K	ko:K19591
WIV41119.1	-	lipopolysaccharide kinase InaA family protein	0.820294	-1.61252	0.15978	NC	D	NC	12	O	ko:K00799
WIV36111.1	ybdM	dihydrodipicolinate synthase family protein	-0.796966	-0.632173	-0.293303	NC	NC	NC	1	K	-
WIV40722.1	bapA	spermidine synthase	0.177477	0.153171	-0.499907	NC	NC	NC	1	V	ko:K18893
WIV38411.1	waaP1	(2Fe-2S)-binding protein	-0.518395	-0.434764	-0.026967	NC	NC	NC	1	KLT	-
WIV39725.1	-	dihydrolipoyl dehydrogenase	0.347333	0.54727	0.235911	NC	NC	NC	1	EM	ko:K01714
WIV38180.1	-	DUF4136 domain-containing protein	0.199821	0.544037	0.955668	NC	NC	NC	1	E	ko:K00797
WIV41633.1	iorA	YaiI/YqxD family protein	-0.121092	-0.456378	-0.415037	NC	NC	NC	1	C	ko:K07302,ko:K18029
WIV38234.1	lpd3	DNA polymerase III subunit delta'	0.726806	1.24036	0.604515	NC	U	NC	14	C	ko:K00382
WIV38198.1	-	carboxymuconolactone decarboxylase family protein	-0.0342157	0.139551	0.0112273	NC	NC	NC	1	S	-
WIV38653.1	yaiI	universal stress protein	-0.674543	-0.491623	-0.185094	NC	NC	NC	1	S	ko:K09768
WIV40980.1	holB	30S ribosomal protein S6--L-glutamate ligase	0.535015	0.479306	-0.405042	NC	NC	NC	1	L	ko:K02341
WIV37778.1	-	tRNA-(ms[2]io[6]A)-hydroxylase	-0.530515	-0.459762	-0.35129	NC	NC	NC	1	S	ko:K01607
WIV41107.1	-	3-hydroxyacyl-CoA dehydrogenase NAD-binding domain-containing protein	-0.109299	-0.0291885	-0.0719381	NC	NC	NC	1	T	-
WIV38603.1	rimK	polyprenyl synthetase family protein	0.752782	2.34223	0.662367	NC	U	NC	14	F	ko:K05844
WIV36435.1	miaE	hypothetical protein P4A98_12035	-0.0714794	0.521096	0.784131	NC	NC	NC	1	FJ	ko:K06169
WIV36486.1	fadJ	exodeoxyribonuclease V subunit alpha	0.905196	1.01125	1.33598	NC	U	U	18	I	ko:K01782
WIV39869.1	ispA	nucleoside 2-deoxyribosyltransferase	0.626025	-1.29939	0.596278	NC	D	NC	12	H	ko:K00795,ko:K13789
WIV41267.1	-	NAD-dependent epimerase/dehydratase family protein	-0.107133	-0.983126	-1.69515	NC	NC	D	22	-	-
WIV37577.1	recD	bifunctional cobalt-precorrin-7 (C(5))-methyltransferase/cobalt-precorrin-6B (C(15))-methyltransferase	-0.12043	-0.516359	-0.780287	NC	NC	NC	1	L	ko:K03581
WIV39113.1	-	LemA family protein	0.015992	0.259968	0.135832	NC	NC	NC	1	F	-
WIV38034.1	-	hydroxypyruvate isomerase family protein	-0.447126	-0.764071	-0.827636	NC	NC	NC	1	GM	ko:K00091
WIV41036.1	cobL	protein-disulfide reductase DsbD	0.241769	0.14665	0.386557	NC	NC	NC	1	H	ko:K00595,ko:K02191
WIV37662.1	lemA	LysR family transcriptional regulator	-0.232027	0.616872	0.664177	NC	NC	NC	1	S	ko:K03744
WIV39526.1	ygbM	CsiV family protein	-0.0114048	0.305936	-0.91615	NC	NC	NC	1	G	ko:K01816,ko:K22131
WIV38249.1	dsbD	hemin-degrading factor	0.740795	0.0655883	0.358837	NC	NC	NC	1	CO	ko:K04084
WIV40823.1	cmpR_1	homoserine O-acetyltransferase	-0.268533	-0.703383	0.0500852	NC	NC	NC	1	K	-
WIV40939.1	-	multidrug efflux system transcriptional regulator MexT	-0.375968	-0.490528	-0.68147	NC	NC	NC	1	S	-
WIV38115.1	hmuS	GNAT family N-acetyltransferase	0.18206	0.193172	0.117423	NC	NC	NC	1	P	ko:K07225
WIV39369.1	metX	transporter substrate-binding domain-containing protein	0.957565	0.231326	1.3468	NC	NC	U	16	E	ko:K00641
WIV41510.1	mexT	ABC transporter ATP-binding protein	0.673038	0.686977	1.01996	NC	NC	U	16	K	ko:K18297
WIV39084.1	elaA	exo-alpha-sialidase	0.966202	0.820124	1.31565	NC	NC	U	16	S	ko:K02348
WIV39863.1	-	23S rRNA (uracil(1939)-C(5))-methyltransferase RlmD	0.372952	0.531069	0.0285692	NC	NC	NC	1	ET	ko:K02030
WIV39850.1	-	endolytic transglycosylase MltG	0.128156	0.555763	-0.11482	NC	NC	NC	1	V	ko:K02003
WIV36865.1	-	DNA mismatch repair endonuclease MutL	-0.215013	-0.698637	-2.48631	NC	NC	D	22	S	-
WIV37301.1	rlmD	colicin-like pore-forming protein	-0.467505	0.947533	-0.279096	NC	NC	NC	1	J	ko:K03215
WIV40978.1	mltG	flavin monoamine oxidase family protein	-0.0309877	-0.855954	-0.964376	NC	NC	NC	1	S	ko:K07082
WIV38349.1	mutL	NUDIX hydrolase	0.602665	0.580503	0.683904	NC	NC	NC	1	L	ko:K03572
WIV41961.1	-	4-hydroxybenzoate 3-monooxygenase	0	0.305936	0.0447383	NC	NC	NC	1	S	-
WIV39400.1	-	transcriptional regulator MetR	0.154723	0.294447	0.294447	NC	NC	NC	1	E	ko:K00274
WIV40188.1	-	ferrochelatase	0.457102	0.228477	0.0085115	NC	NC	NC	1	F	-
WIV39208.1	pobA	TonB-dependent receptor	0.711703	1.12258	1.53887	NC	U	U	18	CH	ko:K00481,ko:K05712
WIV40355.1	metR	class I SAM-dependent methyltransferase	0.678072	1.68265	-1.14929	NC	U	D	24	K	ko:K03576
WIV38060.1	hemH	maltose alpha-D-glucosyltransferase	0.769387	0.508659	0.332382	NC	NC	NC	1	H	ko:K01772
WIV36301.1	-	SDR family oxidoreductase	-0.628817	-0.39502	-0.697204	NC	NC	NC	1	P	ko:K16089,ko:K19611
WIV40024.1	-	TIGR04282 family arsenosugar biosynthesis glycosyltransferase	-0.15374	0.67416	0.482448	NC	NC	NC	1	Q	-
WIV36082.1	treS	5-methyltetrahydropteroyltriglutamate--homocysteine S-methyltransferase	-0.550344	-0.532348	1.06646	NC	NC	U	16	G	ko:K05341,ko:K05343
WIV40803.1	wbpV	chromosome partitioning protein Soj	0.823647	1.91291	0.724842	NC	U	NC	14	M	ko:K01784
WIV40573.1	-	class I SAM-dependent methyltransferase	-0.219082	-0.582755	-0.193592	NC	NC	NC	1	S	ko:K09931
WIV36296.1	metE	phosphoenolpyruvate--protein phosphotransferase	-0.133965	-0.49253	-0.613788	NC	NC	NC	1	E	ko:K00549
WIV38962.1	parA	TIGR03761 family integrating conjugative element protein	0.847764	0.0714857	2.19278	NC	NC	U	16	D	ko:K03496
WIV38030.1	rsmC	inhibitor of vertebrate lysozyme family protein	0.429558	0.402474	0.606118	NC	NC	NC	1	J	ko:K00564
WIV40183.1	nagF	precorrin-3B C(17)-methyltransferase	0.136015	-3.03839	0.246573	NC	D	NC	12	G	ko:K02768,ko:K08483,ko:K11183,ko:K11189
WIV37854.1	-	glycolate oxidase subunit GlcD	-0.497179	0.510484	0.226276	NC	NC	NC	1	S	-
WIV38883.1	-	50S ribosomal protein L32	0.140699	-0.668253	-1.78952	NC	NC	D	22	S	-
WIV41040.1	cobJ	HopJ type III effector protein	-0.846291	0.153709	-3.81592	NC	NC	D	22	H	ko:K05934,ko:K13540,ko:K13541
WIV38759.1	glcD	PepSY domain-containing protein	-0.132857	-1.86519	-1.3156	NC	D	D	26	C	ko:K00104
WIV40972.1	rpmF	translation initiation factor IF-1	-0.066855	-0.0109296	-0.22967	NC	NC	NC	1	J	ko:K02911
WIV40486.1	hopJ	molybdopterin-binding protein	-0.648073	-0.390915	-0.869488	NC	NC	NC	1	S	-
WIV41299.1	-	glycine cleavage system protein R	-0.881724	0.107915	0.60812	NC	NC	NC	1	S	-
WIV41338.1	infA	DUF493 domain-containing protein	0.524544	0.542383	0.566556	NC	NC	NC	1	J	ko:K02518
WIV40485.1	ssuF	transcriptional regulator SutA	-0.795104	-1.5142	-1.49948	NC	D	D	26	H	-
WIV39462.1	-	hydroxyisourate hydrolase	-0.885691	-0.952694	-0.728553	NC	NC	NC	1	E	-
WIV39913.1	-	thiol:disulfide interchange protein DsbE	-0.26457	-0.0349526	-0.665846	NC	NC	NC	1	S	ko:K09158
WIV38694.1	-	HU family DNA-binding protein	-0.53981	-0.653269	-1.11812	NC	NC	D	22	-	-
WIV36712.1	uraH	YqfO family protein	0.357157	1.03602	0.728838	NC	U	NC	14	S	ko:K07127
WIV36750.1	dsbE	SRPBCC family protein	-0.500429	-0.568884	-0.664209	NC	NC	NC	1	CO	ko:K02199
WIV39966.1	hupN	threonine-phosphate decarboxylase CobD	-0.0835234	0.894818	-0.786653	NC	NC	NC	1	L	ko:K03530
WIV40181.1	-	thiosulfate sulfurtransferase GlpE	0.925834	0.575502	0.279183	NC	NC	NC	1	S	ko:K11022
WIV37431.1	-	thioesterase family protein	-0.0401891	-0.176878	-0.293476	NC	NC	NC	1	S	-
WIV36943.1	cobC	YjfI family protein	-0.612575	0.0136104	-0.00685367	NC	NC	NC	1	E	ko:K00817,ko:K02225
WIV39568.1	glpE	3-oxoadipate enol-lactonase	-0.537833	-0.438033	-0.817657	NC	NC	NC	1	P	ko:K02439
WIV41147.1	fcbC	acyl carrier protein	0.724156	0.410047	0.271644	NC	NC	NC	1	S	ko:K07107
WIV40212.1	-	DUF3892 domain-containing protein	0.398549	0.813587	0.819792	NC	NC	NC	1	S	ko:K09980
WIV39458.1	-	TIGR00730 family Rossman fold protein	0.820091	-0.465664	-0.202629	NC	NC	NC	1	S	ko:K01055
WIV40975.1	acpP	YggL family protein	-0.568447	0.195016	-0.415037	NC	NC	NC	1	IQ	ko:K02078
WIV37408.1	-	flagellar motor switch protein FliN	-0.160364	-0.256908	-0.776147	NC	NC	NC	1	-	-
WIV38327.1	yvdD	nucleoside triphosphate pyrophosphohydrolase	-0.682518	-0.0857299	-0.460125	NC	NC	NC	1	S	ko:K06966
WIV40896.1	-	cold shock domain-containing protein CspD	-0.345899	-0.435487	-0.347788	NC	NC	NC	1	S	ko:K09923
WIV36785.1	fliN	CoA transferase subunit A	-0.196629	-0.0979451	-0.242021	NC	NC	NC	1	N	ko:K02417
WIV37299.1	mazG	carbon storage regulator CsrA	-0.45825	-0.123382	0.259087	NC	NC	NC	1	S	ko:K04765
WIV41335.1	cspD	integration host factor subunit beta	0.290779	-0.214013	-0.197857	NC	NC	NC	1	K	ko:K03704
WIV36228.1	scoA	NAD(P)H-dependent FMN reductase	-0.679865	-0.418028	0.0310269	NC	NC	NC	1	I	ko:K01028
WIV37329.1	csrA	ATP-dependent Clp protease adapter ClpS	-0.340705	-0.903785	-1.5217	NC	NC	D	22	J	ko:K03563
WIV40793.1	himD	30S ribosomal protein S18	-0.738242	-0.87192	-0.958508	NC	NC	NC	1	K	ko:K05788
WIV37018.1	yieF	4-carboxymuconolactone decarboxylase	-0.00239452	0.0904153	-0.0363418	NC	NC	NC	1	S	ko:K19784
WIV41336.1	clpS	OsmC family protein	0.190164	0.476903	0.29894	NC	NC	NC	1	S	ko:K06891
WIV38338.1	rpsR	VOC family protein	-0.760173	-0.651711	0.280409	NC	NC	NC	1	J	ko:K02963
WIV39193.1	pcaC	type IV pilin protein	-0.16273	0.41022	0.246915	NC	NC	NC	1	S	ko:K01607
WIV39626.1	yhfA	DUF2058 family protein	0.483456	0.436698	0.584963	NC	NC	NC	1	O	ko:K07397
WIV36868.1	-	pyridoxal kinase PdxY	0.133413	-0.726465	-0.765535	NC	NC	NC	1	S	ko:K04750
WIV37959.1	-	FCD domain-containing protein	0.833586	0.678899	0.907773	NC	NC	NC	1	U	ko:K02655
WIV37297.1	yaiL	DUF2892 domain-containing protein	-0.729471	-0.451563	-0.614569	NC	NC	NC	1	S	ko:K09912
WIV38916.1	pdxY	sigma D regulator	0.89282	0.900218	0.795005	NC	NC	NC	1	H	ko:K00868
WIV38175.1	pdhR	hydrolase	-0.406817	-0.0165829	-0.432547	NC	NC	NC	1	K	ko:K05799
WIV41843.1	-	hypothetical protein P4A98_16615	-0.637933	-0.323059	-0.739984	NC	NC	NC	1	S	-
WIV38662.1	rsd	hypothetical protein P4A98_08865	-0.136758	0.331588	-0.199585	NC	NC	NC	1	K	ko:K07740
WIV41259.1	-	30S ribosomal protein S15	-0.139725	0.14505	0.0939761	NC	NC	NC	1	Q	-
WIV36373.1	-	Holliday junction resolvase RuvX	-0.462904	-0.820021	-1.32698	NC	NC	D	22	-	-
WIV40673.1	-	type VI secretion system effector EagT6	-0.234139	-0.75431	-0.139537	NC	NC	NC	1	-	-
WIV38147.1	rpsO	tRNA (adenosine(37)-N6)-threonylcarbamoyltransferase complex ATPase subunit type 1 TsaE	-0.138605	0.214505	-0.0676387	NC	NC	NC	1	J	ko:K02956
WIV39383.1	yqgF	type VI secretion system contractile sheath small subunit	-0.873946	-0.670564	-0.53412	NC	NC	NC	1	L	ko:K07447
WIV39063.1	-	HAD family phosphatase	0.0652177	-0.109098	-0.225175	NC	NC	NC	1	S	-
WIV38351.1	yjeE	glycerol-3-phosphate 1-O-acyltransferase PlsB	-0.442005	-0.514573	-0.658963	NC	NC	NC	1	S	ko:K06925
WIV39052.1	sciH	SDR family oxidoreductase	-0.728553	-0.607924	-0.736966	NC	NC	NC	1	S	ko:K11901
WIV37148.1	serB	bifunctional lysylphosphatidylglycerol flippase/synthetase MprF	-0.5025	-0.225224	-0.773802	NC	NC	NC	1	E	ko:K01079
WIV40271.1	plsB	DUF4399 domain-containing protein	0.994911	0.317858	0.216575	NC	NC	NC	1	I	ko:K00631
WIV40654.1	-	TraR/DksA family transcriptional regulator	0.113382	0.180972	0.17897	NC	NC	NC	1	IQ	-
WIV37314.1	-	DNA polymerase III subunit chi	-0.796908	-1.2071	-0.942449	NC	D	NC	12	S	ko:K14205
WIV39293.1	-	LON peptidase substrate-binding domain-containing protein	-0.435736	-0.135655	-0.804276	NC	NC	NC	1	S	-
WIV37980.1	-	Lrp/AsnC family transcriptional regulator	-0.844439	-0.56726	-0.902445	NC	NC	NC	1	T	-
WIV40075.1	holC	NUDIX hydrolase	-0.15978	0.154328	0.264972	NC	NC	NC	1	L	ko:K02339
WIV39900.1	-	transcriptional regulator ArgR	0.876265	-0.475579	0.123058	NC	NC	NC	1	S	ko:K07157
WIV39489.1	nirG	TOBE domain-containing protein	-0.793071	-0.0698511	-0.171271	NC	NC	NC	1	K	-
[truncated: 567 more rows]

## Sheet: S2-KEGG-Up-Pa
Table. S2. KEGG pathways of upregulated proteins from P. aeruginosa PA14 following selenium nanoparticle treatment.
General description	Functional category	KEGG pathway	Protein count
			10 min	30 min	60 min
Metabolism	Global and overview maps	01100 Metabolic pathways	67	63	97
		01110 Biosynthesis of secondary metabolites	20	39	49
		01120 Microbial metabolism in diverse environments	10	27	36
		01200 Carbon metabolism	6	14	21
		01210 2-Oxocarboxylic acid metabolism	4	3	7
		01212 Fatty acid metabolism	0	17	10
		01230 Biosynthesis of amino acids	10	15	22
		01232 Nucleotide metabolism	7	1	7
		01250 Biosynthesis of nucleotide sugars	6	3	4
		01240 Biosynthesis of cofactors	4	18	14
		01220 Degradation of aromatic compounds	1	0	1
		01310 Nitrogen cycle	3	1	2
	Amino acid metabolism	00250 Alanine, aspartate and glutamate metabolism	2	10	14
		00260 Glycine, serine and threonine metabolism	4	6	10
		00270 Cysteine and methionine metabolism	1	0	3
		00280 Valine, leucine and isoleucine degradation	0	13	14
		00290 Valine, leucine and isoleucine biosynthesis	7	3	4
		00300 Lysine biosynthesis	0	0	0
		00310 Lysine degradation	0	5	4
		00220 Arginine biosynthesis	1	8	11
		00330 Arginine and proline metabolism	1	3	3
		00340 Histidine metabolism	4	2	0
		00350 Tyrosine metabolism	1	1	1
		00360 Phenylalanine metabolism	0	0	0
		00380 Tryptophan metabolism	0	5	4
		00400 Phenylalanine, tyrosine and tryptophan biosynthesis	0	0	1
	Biosynthesis of other secondary metabolites	00946 Degradation of flavonoids	0	0	0
		00332 Carbapenem biosynthesis	0	0	0
		00261 Monobactam biosynthesis	0	0	0
		00521 Streptomycin biosynthesis	3	0	0
		00525 Acarbose and validamycin biosynthesis	1	0	0
		00401 Novobiocin biosynthesis	0	0	0
		00405 Phenazine biosynthesis	1	0	0
		00999 Biosynthesis of various plant secondary metabolites	0	0	1
		00997 Biosynthesis of various other secondary metabolites	0	0	0
	Carbohydrate metabolism	00010 Glycolysis / Gluconeogenesis	1	4	4
		00020 Citrate cycle (TCA cycle)	0	4	6
		00030 Pentose phosphate pathway	2	3	5
		00040 Pentose and glucuronate interconversions	0	0	0
		00051 Fructose and mannose metabolism	0	0	1
		00052 Galactose metabolism	0	1	0
		00053 Ascorbate and aldarate metabolism	0	1	0
		00500 Starch and sucrose metabolism	2	1	2
		00520 Amino sugar and nucleotide sugar metabolism	4	3	4
		00541 Biosynthesis of various nucleotide sugars	3	1	1
		00620 Pyruvate metabolism	1	7	9
		00630 Glyoxylate and dicarboxylate metabolism	4	12	15
		00640 Propanoate metabolism	1	7	9
		00650 Butanoate metabolism	4	2	3
		00660 C5-Branched dibasic acid metabolism	4	0	0
		00562 Inositol phosphate metabolism	0	0	0
	Energy metabolism	00190 Oxidative phosphorylation	16	2	14
		00710 Carbon fixation by Calvin cycle	1	1	1
		00720 Other carbon fixation pathways	0	3	4
		00680 Methane metabolism	0	0	3
		00910 Nitrogen metabolism	4	10	12
		00920 Sulfur metabolism	1	0	1
	Glycan biosynthesis and metabolism	00540 Lipopolysaccharide biosynthesis	1	0	1
		00550 Peptidoglycan biosynthesis	1	1	1
		00552 Teichoic acid biosynthesis	0	0	0
		00543 Exopolysaccharide biosynthesis	0	0	0
	Lipid metabolism	00061 Fatty acid biosynthesis	0	9	2
		00071 Fatty acid degradation	0	9	8
		00074 Mycolic acid biosynthesis	0	0	0
		00561 Glycerolipid metabolism	0	1	0
		00564 Glycerophospholipid metabolism	1	1	2
		00565 Ether lipid metabolism	0	0	0
		00600 Sphingolipid metabolism	1	0	0
		00592 alpha-Linolenic acid metabolism	0	0	0
		01040 Biosynthesis of unsaturated fatty acids	1	1	1
	Metabolism of cofactors and vitamins	00730 Thiamine metabolism	0	1	0
		00740 Riboflavin metabolism	0	0	0
		00750 Vitamin B6 metabolism	0	0	0
		00760 Nicotinate and nicotinamide metabolism	4	3	4
		00770 Pantothenate and CoA biosynthesis	5	1	0
		00780 Biotin metabolism	0	7	1
		00785 Lipoic acid metabolism	0	3	6
		00790 Folate biosynthesis	1	0	0
		00670 One carbon pool by folate	1	3	9
		00860 Porphyrin metabolism	1	3	3
		00130 Ubiquinone and other terpenoid-quinone biosynthesis	0	0	0
	Metabolism of other amino acids	00410 beta-Alanine metabolism	1	3	2
		00430 Taurine and hypotaurine metabolism	2	0	1
		00440 Phosphonate and phosphinate metabolism	1	1	0
		00450 Selenocompound metabolism	0	0	0
		00460 Cyanoamino acid metabolism	1	1	4
		00470 D-Amino acid metabolism	1	0	1
		00480 Glutathione metabolism	0	2	2
	Metabolism of terpenoids and polyketides	00900 Terpenoid backbone biosynthesis	0	0	1
		00903 Limonene and pinene degradation	0	0	0
		00907 Pinene, camphor and geraniol degradation	0	1	2
		00523 Polyketide sugar unit biosynthesis	3	0	0
		01053 Biosynthesis of siderophore group nonribosomal peptides	0	0	0
	Nucleotide metabolism	00230 Purine metabolism	6	1	10
		00240 Pyrimidine metabolism	4	1	3
	Xenobiotics biodegradation and metabolism	00362 Benzoate degradation	0	1	0
		00627 Aminobenzoate degradation	0	0	0
		00364 Fluorobenzoate degradation	0	0	0
		00625 Chloroalkane and chloroalkene degradation	0	1	0
		00361 Chlorocyclohexane and chlorobenzene degradation	0	0	0
		00623 Toluene degradation	0	0	0
		00622 Xylene degradation	0	0	0
		00633 Nitrotoluene degradation	0	2	2
		00643 Styrene degradation	0	1	0
		00930 Caprolactam degradation	0	1	1
		00626 Naphthalene degradation	0	0	0
Cellular Processes	Transport and catabolism	04146 Peroxisome	0	0	0
		04148 Efferocytosis	0	0	0
	Cellular community - prokaryotes	02024 Quorum sensing	1	5	1
		02025 Biofilm formation - Pseudomonas aeruginosa	4	2	2
	Cell motility	02030 Bacterial chemotaxis	24	24	2
		02040 Flagellar assembly	1	1	6
Environmental Information Processing	Membrane transport	02010 ABC transporters	14	13	12
		02060 Phosphotransferase system (PTS)	0	0	0
		03070 Bacterial secretion system	0	0	0
	Signal transduction	02020 Two-component system	39	36	24
Genetic Information Processing	Transcription	03020 RNA polymerase	1	0	1
	Translation	03010 Ribosome	2	1	12
		00970 Aminoacyl-tRNA biosynthesis	1	2	2
		03008 Ribosome biogenesis in eukaryotes	0	0	0
	Folding, sorting and degradation	03060 Protein export	2	0	0
		04122 Sulfur relay system	0	1	1
		03018 RNA degradation	2	1	3
	Replication and repair	03030 DNA replication	0	0	0
		03410 Base excision repair	0	0	0
		03420 Nucleotide excision repair	0	0	0
		03430 Mismatch repair	0	2	0
		03440 Homologous recombination	1	0	0
	Information processing in viruses	03450 Non-homologous end-joining	0	0	0
		03250 Viral life cycle - HIV-1	0	0	0
Organismal Systems	Digestive system	04981 Folate transport and metabolism	0	0	3
		04980 Cobalamin transport and metabolism	0	0	0
Human Diseases	Drug resistance: antimicrobial	01501 beta-Lactam resistance	0	2	0
		01502 Vancomycin resistance	0	0	0
		01503 Cationic antimicrobial peptide (CAMP) resistance	1	3	1
			341	471	571

## Sheet: S3-KEGG-Down-Pa
Table S3. KEGG pathways of downregulatedproteins from P. aeruginosa PA14 following selenium nanoparticle treatment.
General description	Functional category	KEGG pathway	Protein count
			10 min	30 min	60 min
Metabolism	Global and overview maps	01100 Metabolic pathways	44	53	59
		01110 Biosynthesis of secondary metabolites	28	27	37
		01120 Microbial metabolism in diverse environments	17	10	17
		01200 Carbon metabolism	9	16	19
		01210 2-Oxocarboxylic acid metabolism	3	6	6
		01212 Fatty acid metabolism	3	5	5
		01230 Biosynthesis of amino acids	12	11	14
		01232 Nucleotide metabolism	2	1	2
		01250 Biosynthesis of nucleotide sugars	1	1	0
		01240 Biosynthesis of cofactors	6	4	8
		01220 Degradation of aromatic compounds	0	0	0
		01310 Nitrogen cycle	0	0	0
	Amino acid metabolism	00250 Alanine, aspartate and glutamate metabolism	8	0	0
		00260 Glycine, serine and threonine metabolism	5	4	4
		00270 Cysteine and methionine metabolism	5	4	4
		00280 Valine, leucine and isoleucine degradation	8	10	10
		00290 Valine, leucine and isoleucine biosynthesis	0	7	4
		00300 Lysine biosynthesis	1	0	0
		00310 Lysine degradation	1	5	5
		00220 Arginine biosynthesis	8	0	0
		00330 Arginine and proline metabolism	4	3	4
		00340 Histidine metabolism	0	0	0
		00350 Tyrosine metabolism	0	0	0
		00360 Phenylalanine metabolism	0	0	0
		00380 Tryptophan metabolism	0	8	9
		00400 Phenylalanine, tyrosine and tryptophan biosynthesis	0	1	5
	Biosynthesis of other secondary metabolites	00946 Degradation of flavonoids	0	0	0
		00332 Carbapenem biosynthesis	0	0	1
		00261 Monobactam biosynthesis	1	0	0
		00521 Streptomycin biosynthesis	0	0	0
		00525 Acarbose and validamycin biosynthesis	0	0	0
		00401 Novobiocin biosynthesis	0	0	0
		00405 Phenazine biosynthesis	1	1	1
		00999 Biosynthesis of various plant secondary metabolites	0	0	0
		00997 Biosynthesis of various other secondary metabolites	0	0	0
	Carbohydrate metabolism	00010 Glycolysis / Gluconeogenesis	0	0	2
		00020 Citrate cycle (TCA cycle)	0	0	0
		00030 Pentose phosphate pathway	0	0	0
		00040 Pentose and glucuronate interconversions	0	0	0
		00051 Fructose and mannose metabolism	0	0	0
		00052 Galactose metabolism	0	0	0
		00053 Ascorbate and aldarate metabolism	0	0	0
		00500 Starch and sucrose metabolism	0	0	0
		00520 Amino sugar and nucleotide sugar metabolism	1	1	0
		00541 Biosynthesis of various nucleotide sugars	0	0	0
		00620 Pyruvate metabolism	0	5	8
		00630 Glyoxylate and dicarboxylate metabolism	12	9	14
		00640 Propanoate metabolism	5	5	5
		00650 Butanoate metabolism	0	9	9
		00660 C5-Branched dibasic acid metabolism	0	4	4
		00562 Inositol phosphate metabolism	3	3	3
	Energy metabolism	00190 Oxidative phosphorylation	1	1	1
		00710 Carbon fixation by Calvin cycle	0	0	1
		00720 Other carbon fixation pathways	0	5	5
		00680 Methane metabolism	0	0	1
		00910 Nitrogen metabolism	9	0	0
		00920 Sulfur metabolism	3	4	6
	Glycan biosynthesis and metabolism	00540 Lipopolysaccharide biosynthesis	2	2	2
		00550 Peptidoglycan biosynthesis	0	0	0
		00552 Teichoic acid biosynthesis	0	0	0
		00543 Exopolysaccharide biosynthesis	2	2	2
	Lipid metabolism	00061 Fatty acid biosynthesis	0	0	0
		00071 Fatty acid degradation	3	5	5
		00074 Mycolic acid biosynthesis	0	0	0
		00561 Glycerolipid metabolism	0	0	0
		00564 Glycerophospholipid metabolism	3	3	3
		00565 Ether lipid metabolism	0	0	0
		00600 Sphingolipid metabolism	0	1	0
		00592 alpha-Linolenic acid metabolism	3	0	0
		01040 Biosynthesis of unsaturated fatty acids	0	0	0
	Metabolism of cofactors and vitamins	00730 Thiamine metabolism	0	0	0
		00740 Riboflavin metabolism	1	0	0
		00750 Vitamin B6 metabolism	0	0	0
		00760 Nicotinate and nicotinamide metabolism	1	3	3
		00770 Pantothenate and CoA biosynthesis	0	4	6
		00780 Biotin metabolism	0	0	0
		00785 Lipoic acid metabolism	6	3	6
		00790 Folate biosynthesis	4	2	3
		00670 One carbon pool by folate	4	0	4
		00860 Porphyrin metabolism	4	5	5
		00130 Ubiquinone and other terpenoid-quinone biosynthesis	1	0	1
	Metabolism of other amino acids	00410 beta-Alanine metabolism	4	3	4
		00430 Taurine and hypotaurine metabolism	0	0	0
		00440 Phosphonate and phosphinate metabolism	0	0	0
		00450 Selenocompound metabolism	0	0	0
		00460 Cyanoamino acid metabolism	1	1	1
		00470 D-Amino acid metabolism	0	0	0
		00480 Glutathione metabolism	5	11	2
	Metabolism of terpenoids and polyketides	00900 Terpenoid backbone biosynthesis	0	5	5
		00903 Limonene and pinene degradation	0	0	0
		00907 Pinene, camphor and geraniol degradation	3	0	0
		00523 Polyketide sugar unit biosynthesis	0	0	0
		01053 Biosynthesis of siderophore group nonribosomal peptides	0	0	0
	Nucleotide metabolism	00230 Purine metabolism	2	2	4
		00240 Pyrimidine metabolism	1	1	1
	Xenobiotics biodegradation and metabolism	00362 Benzoate degradation	4	5	6
		00627 Aminobenzoate degradation	0	0	1
		00364 Fluorobenzoate degradation	0	0	0
		00625 Chloroalkane and chloroalkene degradation	0	0	0
		00361 Chlorocyclohexane and chlorobenzene degradation	0	0	0
		00623 Toluene degradation	0	0	0
		00622 Xylene degradation	0	0	0
		00633 Nitrotoluene degradation	0	0	0
		00643 Styrene degradation	0	0	0
		00930 Caprolactam degradation	0	0	0
		00626 Naphthalene degradation	0	0	0
Cellular Processes	Transport and catabolism	04146 Peroxisome	0	3	3
		04148 Efferocytosis	0	0	0
	Cellular community - prokaryotes	02024 Quorum sensing	3	2	8
		02025 Biofilm formation - Pseudomonas aeruginosa	2	2	5
	Cell motility	02030 Bacterial chemotaxis	23	0	7
		02040 Flagellar assembly	4	3	8
Environmental Information Processing	Membrane transport	02010 ABC transporters	9	3	12
		02060 Phosphotransferase system (PTS)	1	0	0
		03070 Bacterial secretion system	4	4	7
	Signal transduction	02020 Two-component system	35	14	19
Genetic Information Processing	Transcription	03020 RNA polymerase	0	0	0
	Translation	03010 Ribosome	7	4	3
		00970 Aminoacyl-tRNA biosynthesis	0	0	0
		03008 Ribosome biogenesis in eukaryotes	0	0	0
	Folding, sorting and degradation	03060 Protein export	0	0	0
		04122 Sulfur relay system	1	2	0
		03018 RNA degradation	2	2	2
	Replication and repair	03030 DNA replication	4	3	2
		03410 Base excision repair	0	0	0
		03420 Nucleotide excision repair	0	0	0
		03430 Mismatch repair	3	2	2
		03440 Homologous recombination	4	3	3
	Information processing in viruses	03450 Non-homologous end-joining	0	0	0
		03250 Viral life cycle - HIV-1	0	0	0
Organismal Systems	Digestive system	04981 Folate transport and metabolism	0	0	0
		04980 Cobalamin transport and metabolism	0	1	0
Human Diseases	Drug resistance: antimicrobial	01501 beta-Lactam resistance	0	0	0
		01502 Vancomycin resistance	0	0	0
		01503 Cationic antimicrobial peptide (CAMP) resistance	1	2	1
			358	331	419

## Sheet: S4-EPN1-Pa
Table. S4. Proteins that remained consistently unchanged throughout the time course of selenium nanoparticle treatment in P. aeruginosa PA14.
Protein ID	Gene name	Protein description	Fold Ratio			Expression Pattern (EP)			EP group	COG ID	KEGG number
			10 min	30 min	60 min	10 min	30 min	60 min
WIV39652.1	rpoC	chemotaxis signal transduction system protein ChpA	0.958973	0.534657	0.965892	NC	NC	NC	1	K	ko:K03046
WIV39392.1	chpA	ATP-dependent chaperone ClpB	0.0582594	-0.159066	-0.176878	NC	NC	NC	1	T	ko:K02487,ko:K06596
WIV37944.1	clpB	AAA family protein disaggregase ClpG	-0.143591	-0.00761318	-0.0152668	NC	NC	NC	1	O	ko:K03695
WIV39436.1	-	elongation factor G	0.204141	0.435095	0.569491	NC	NC	NC	1	O	ko:K03696
WIV39655.1	fusA	phosphoribosylformylglycinamidine synthase	0.732436	0.869939	0.942331	NC	NC	NC	1	J	ko:K02355
WIV38419.1	aceE	bifunctional proline dehydrogenase/L-glutamate gamma-semialdehyde dehydrogenase PutA	0.501478	0.33232	0.696423	NC	NC	NC	1	C	ko:K00163
WIV37458.1	putA	bifunctional aconitate hydratase 2/2-methylisocitrate dehydratase	-0.259982	0.424284	0.421027	NC	NC	NC	1	CE	ko:K13821
WIV36438.1	acnB	LPS-assembly protein LptD	-0.43056	-0.0957422	-0.238204	NC	NC	NC	1	C	ko:K01682
WIV39574.1	lptD	molecular chaperone HtpG	0.574393	0.52402	0.509298	NC	NC	NC	1	M	ko:K04744
WIV36632.1	htpG	carbamoyl-phosphate synthase large subunit	-0.515357	-0.373583	-0.206029	NC	NC	NC	1	O	ko:K04079
WIV38162.1	carB	aminopeptidase N	0.608575	0.50166	0.551242	NC	NC	NC	1	F	ko:K01955
WIV40862.1	pepN	leucine--tRNA ligase	0.767637	0.815846	0.932886	NC	NC	NC	1	E	ko:K01256
WIV39923.1	leuS	aconitate hydratase AcnA	0.145726	0.191835	0.225474	NC	NC	NC	1	J	ko:K01869
WIV36668.1	acnA	phosphoenolpyruvate synthase	0.0909462	0.118514	0.0909462	NC	NC	NC	1	C	ko:K01681,ko:K20455
WIV36454.1	ppsA	translation initiation factor IF-2	-0.300579	-0.146133	-0.236803	NC	NC	NC	1	G	ko:K01007
WIV38150.1	infB	2-oxoglutarate dehydrogenase E1 component	0.553905	0.305977	0.655386	NC	NC	NC	1	J	ko:K02519
WIV39567.1	yeaG	Fe/S-dependent 2-methylisocitrate dehydratase AcnD	-0.174632	-0.25647	-0.279101	NC	NC	NC	1	T	ko:K07180
WIV37444.1	acnD	endopeptidase La	0.31982	0.560179	0.623067	NC	NC	NC	1	C	ko:K01681,ko:K20455
WIV36423.1	lon	ribonucleoside-diphosphate reductase subunit alpha	0.562936	0.584963	0.759737	NC	NC	NC	1	O	ko:K01338
WIV37963.1	ileS	DNA polymerase I	0.645931	0.811796	0.841061	NC	NC	NC	1	J	ko:K01870
WIV38895.1	polA	type I DNA topoisomerase	0.123382	0.162271	0.237039	NC	NC	NC	1	L	ko:K02335
WIV41315.1	nuoG	ribonuclease E	0.471621	0.177741	0.149115	NC	NC	NC	1	C	ko:K00336
WIV40966.1	rne	chaperonin GroEL	-0.328422	-0.27518	-0.296241	NC	NC	NC	1	J	ko:K08300
WIV37679.1	groL	elongation factor G	-0.914181	-0.856164	-0.360245	NC	NC	NC	1	O	ko:K04077
WIV36157.1	fusA	glutamine--tRNA ligase/YqeY domain fusion protein	0.962147	0.826118	0.769923	NC	NC	NC	1	J	ko:K02355
WIV41931.1	glnS	alanine--tRNA ligase	0.129169	0.361908	0.351043	NC	NC	NC	1	J	ko:K01886
WIV37331.1	alaS	valine--tRNA ligase	-0.264972	0.0319193	-0.193106	NC	NC	NC	1	J	ko:K01872
WIV40073.1	valS	transcription-repair coupling factor	-0.108581	-0.152003	-0.0740006	NC	NC	NC	1	J	ko:K01873
WIV41902.1	mfd	TonB-dependent copper receptor	0.529355	0.344998	0.544197	NC	NC	NC	1	L	ko:K03723
WIV40118.1	oprC	SurA N-terminal domain-containing protein	0.238611	0.193942	0.128986	NC	NC	NC	1	P	ko:K02014
WIV36421.1	ppiD	preprotein translocase subunit SecA	-0.145236	0.183782	-0.00644061	NC	NC	NC	1	O	ko:K03770
WIV37697.1	secA	DEAD/DEAH box helicase	-0.0428131	-0.288569	-0.341037	NC	NC	NC	1	U	ko:K03070
WIV40165.1	-	type 4a pilus secretin PilQ	0.672195	0.48375	0.686842	NC	NC	NC	1	L	-
WIV38444.1	pilQ	arginine deiminase	-0.400753	-0.311202	-0.590356	NC	NC	NC	1	U	ko:K02507,ko:K02666
WIV39644.1	-	NADP-dependent isocitrate dehydrogenase	0.412054	0.389476	0.338525	NC	NC	NC	1	-	-
WIV38577.1	arcA	TAT-dependent nitrous-oxide reductase	0.287524	0.22177	0.773971	NC	NC	NC	1	E	ko:K01478
WIV41333.1	icd	trigger factor	0.555215	0.789012	0.736966	NC	NC	NC	1	C	ko:K00031
WIV40535.1	nosZ	phosphomannomutase/phosphoglucomutase	-0.0721498	0.0603005	-0.100164	NC	NC	NC	1	C	ko:K00376
WIV36426.1	tig	aerotaxis transducer Aer2	-0.336182	0.045867	-0.223068	NC	NC	NC	1	D	ko:K03545
WIV38728.1	algC	xylulose 5-phosphate 3-epimerase	-0.0938669	-0.106042	-0.247218	NC	NC	NC	1	GT	ko:K15778
WIV39144.1	aer2	TonB-dependent siderophore receptor PiuA	0.746025	0.476201	0.630924	NC	NC	NC	1	NT	ko:K03406
WIV40330.1	-	malate synthase G	0.575013	0.474229	0.915787	NC	NC	NC	1	G	-
WIV37806.1	-	NAD-dependent DNA ligase LigA	-0.279423	0.703018	0.490894	NC	NC	NC	1	P	ko:K16090
WIV39460.1	glcB	transcription termination factor Rho	-0.17433	-0.13516	-0.256014	NC	NC	NC	1	C	ko:K01638
WIV36701.1	ligA	DUF748 domain-containing protein	0.658719	0.49169	0.532766	NC	NC	NC	1	L	ko:K01972
WIV38645.1	rho	glycine--tRNA ligase subunit beta	-0.669923	-0.642678	-0.441471	NC	NC	NC	1	K	ko:K03628
WIV38142.1	-	NADP-dependent isocitrate dehydrogenase	0.856965	0.649733	0.407658	NC	NC	NC	1	M	-
WIV38976.1	glyS	aspartate--tRNA ligase	-0.174943	0.222392	0.179786	NC	NC	NC	1	J	ko:K01879
WIV41334.1	icd	phosphoenolpyruvate carboxykinase	0.044573	0.0292251	-0.0582378	NC	NC	NC	1	C	ko:K00031
WIV37270.1	aspS	catalase KatA	0.309991	0.303439	0.80349	NC	NC	NC	1	J	ko:K01876
WIV38599.1	pckA	UDP-N-acetylmuramoyl-L-alanyl-D-glutamate--2,6-diaminopimelate ligase	0.545511	0.875985	0.931694	NC	NC	NC	1	H	ko:K01610
WIV39685.1	katA	RNA polymerase-associated protein RapA	0.191868	0.399407	0.55141	NC	NC	NC	1	P	ko:K03781
WIV37710.1	murE	oligopeptidase A	-0.234465	-0.304691	-0.411343	NC	NC	NC	1	M	ko:K01928
WIV40618.1	rapA	30S ribosomal protein S1	0.288721	0.323655	0.638664	NC	NC	NC	1	K	ko:K03580
WIV39036.1	prlC	fatty acid oxidation complex subunit alpha FadB	0.59643	0.688331	0.78247	NC	NC	NC	1	E	ko:K01414
WIV40792.1	rpsA	amidohydrolase	0.181771	0.190732	0.294134	NC	NC	NC	1	J	ko:K02945
WIV40928.1	fadB	AsmA family protein	0.829115	0.654865	0.896622	NC	NC	NC	1	I	ko:K01782,ko:K01825
WIV41909.1	nfdA	type IV pilus biogenesis factor PilY1	0.148099	-0.00390445	-0.134777	NC	NC	NC	1	S	-
WIV38552.1	asmA	glutamine-hydrolyzing GMP synthase	0.0552295	-0.0870231	-0.0945176	NC	NC	NC	1	M	ko:K07289
WIV37957.1	pilY1	TonB-dependent Fe(3+) dicitrate receptor FecA	0.917538	0.618219	0.614346	NC	NC	NC	1	NU	ko:K02674
WIV40140.1	guaA	CTP synthase	0.808924	0.725935	0.754131	NC	NC	NC	1	F	ko:K01951
WIV40005.1	fecA	Fe-S protein assembly chaperone HscA	-0.404066	-0.154861	-0.612761	NC	NC	NC	1	P	ko:K16091
WIV40307.1	pyrG	lysine--tRNA ligase	0.874923	0.683055	0.847442	NC	NC	NC	1	F	ko:K01937
WIV40098.1	hscA	amino acid adenylation domain-containing protein	-0.269866	-0.147382	-0.224919	NC	NC	NC	1	O	ko:K04044
WIV40244.1	lysS	efflux transporter outer membrane subunit OpmH	-0.375938	0.0487114	0.0715213	NC	NC	NC	1	J	ko:K04567
WIV40600.1	-	formate dehydrogenase-N subunit alpha	-0.193178	-0.674349	-0.377021	NC	NC	NC	1	Q	ko:K12239,ko:K12240
WIV38377.1	tolC	threonine--tRNA ligase	-0.586862	-0.10497	-0.337834	NC	NC	NC	1	MU	ko:K12340
WIV38217.1	fdoG	Asp-tRNA(Asn)/Glu-tRNA(Gln) amidotransferase subunit GatB	0.216811	0.0275858	-0.0801703	NC	NC	NC	1	C	ko:K00123
WIV41214.1	thrS	cysteine--tRNA ligase	0.38521	0.513032	0.523785	NC	NC	NC	1	J	ko:K01868
WIV37776.1	gatB	phosphoenolpyruvate carboxylase	0.241329	0.385551	0.237797	NC	NC	NC	1	J	ko:K02434
WIV36431.1	cysS	transglutaminase family protein	-0.139096	0.214033	-0.0485439	NC	NC	NC	1	J	ko:K01883
WIV40257.1	ppc	malic enzyme	0.524662	0.240359	0.604515	NC	NC	NC	1	C	ko:K01595
WIV36183.1	-	succinate dehydrogenase flavoprotein subunit	-0.151164	0.24912	0.255461	NC	NC	NC	1	E	-
WIV38450.1	maeB	ADP-forming succinate--CoA ligase subunit beta	0.160465	0.393664	0.338802	NC	NC	NC	1	C	ko:K00027,ko:K00029
WIV36640.1	sucC	sodium-extruding oxaloacetate decarboxylase subunit alpha	-0.317127	-0.111955	-0.116119	NC	NC	NC	1	F	ko:K01903,ko:K14067
WIV40830.1	fimV	ATP-dependent zinc metalloprotease FtsH	-0.532668	-0.39899	-0.786209	NC	NC	NC	1	NU	ko:K08086
WIV38157.1	ftsH	transcription termination factor NusA	-0.724514	-0.854149	-0.471848	NC	NC	NC	1	O	ko:K03798
WIV37781.1	yfaS	F0F1 ATP synthase subunit beta	0.570384	0.173268	0.460344	NC	NC	NC	1	S	ko:K06894
WIV38151.1	nusA	methionine--tRNA ligase	-0.575974	-0.277534	-0.455679	NC	NC	NC	1	K	ko:K02600
WIV38953.1	atpD	amino acid aminotransferase	-0.130584	-0.263034	-0.0469975	NC	NC	NC	1	C	ko:K02112
WIV40443.1	metG	proteolytic complex protein LbcA	0.162898	0.147791	0.237931	NC	NC	NC	1	J	ko:K01874
WIV40807.1	tyrB	bifunctional succinylornithine transaminase/acetylornithine aminotransferase	0.729664	0.667528	0.697204	NC	NC	NC	1	E	ko:K00832
WIV38072.1	-	2-isopropylmalate synthase	-0.366674	-0.240263	-0.570688	NC	NC	NC	1	S	-
WIV37339.1	argD	acyl-CoA dehydrogenase family protein	-0.321928	-0.08092	-0.257798	NC	NC	NC	1	E	ko:K00821,ko:K00840
WIV40116.1	leuA	pitrilysin family protein	0.0643346	-0.0921698	0.0507881	NC	NC	NC	1	E	ko:K01649
WIV39937.1	aidB	translation elongation factor Ts	-0.0723508	0.0576386	-0.0889337	NC	NC	NC	1	I	ko:K09456
WIV39352.1	pqqL	methyl-accepting chemotaxis protein PctA	-0.422611	-0.0421535	-0.392553	NC	NC	NC	1	S	ko:K07263
WIV40289.1	tsf	TonB-dependent receptor	0.187627	0.391868	0.344383	NC	NC	NC	1	J	ko:K02357
WIV37603.1	pctC	phenylacyl-CoA dehydrogenase	-0.454566	-0.198226	-0.441269	NC	NC	NC	1	NT	ko:K03406
WIV37459.1	irp	dihydrolipoyl dehydrogenase	-0.684138	0.350563	0.0100537	NC	NC	NC	1	P	ko:K02014
WIV39482.1	HA62_19490	nitrite/sulfite reductase	-0.0903465	0.0915241	-0.0492275	NC	NC	NC	1	I	-
WIV41753.1	lpdV	hypothetical protein P4A98_20735	0.0772195	0.549834	0.596484	NC	NC	NC	1	C	ko:K00382
WIV36388.1	cysI	methionine synthase	-0.0622843	0.239131	0.0440246	NC	NC	NC	1	C	ko:K00381
WIV37168.1	-	dihydrolipoyllysine-residue acetyltransferase	-0.0276563	0.0360693	-0.133856	NC	NC	NC	1	O	-
WIV36382.1	metH	chemotaxis protein CheA	0.533899	0.620019	0.338717	NC	NC	NC	1	E	ko:K00548
WIV38420.1	aceF	DNA gyrase subunit A	-0.860904	-0.662965	-0.522102	NC	NC	NC	1	C	ko:K00627
WIV36771.1	cheA	NADP-dependent glyceraldehyde-3-phosphate dehydrogenase	-0.556811	-0.141774	-0.19773	NC	NC	NC	1	T	ko:K03407
WIV40786.1	gyrA	amidase	0.517276	0.0268001	0.672425	NC	NC	NC	1	L	ko:K02469
WIV41685.1	gapN	ATP-dependent protease ATPase subunit HslU	0.0219306	0.180758	0.126846	NC	NC	NC	1	C	ko:K00131
WIV39750.1	gatA3	acyl-homoserine-lactone acylase QuiP	-0.186621	0.101948	-0.12279	NC	NC	NC	1	J	ko:K01426
WIV38458.1	hslU	FAD-binding and (Fe-S)-binding domain-containing protein	-0.838431	-0.475265	-0.202534	NC	NC	NC	1	O	ko:K03667
WIV37206.1	quiP	methyl-accepting chemotaxis protein	0.466876	0.22741	0.44119	NC	NC	NC	1	S	ko:K01434,ko:K07116
WIV38178.1	lldE	choline dehydrogenase	0.146015	0.457102	0.474102	NC	NC	NC	1	C	ko:K18930
WIV38036.1	-	UDP-N-acetylglucosamine 2-epimerase (non-hydrolyzing)	-0.100745	0.0981247	-0.128226	NC	NC	NC	1	NT	ko:K03406
WIV38775.1	betA	outer membrane protein assembly factor BamA	0.648097	0.566103	0.929611	NC	NC	NC	1	E	ko:K00108
WIV40796.1	wecB	AAA family ATPase	-0.910058	-0.765366	-0.518193	NC	NC	NC	1	M	ko:K01791,ko:K08068
WIV40296.1	bamA	glutamine--fructose-6-phosphate transaminase (isomerizing)	0.562505	0.579922	0.465887	NC	NC	NC	1	M	ko:K07277
WIV38107.1	-	flagellar filament capping protein FliD	0.638625	0.245635	0.388007	NC	NC	NC	1	S	ko:K07028
WIV38948.1	glmS	insulin-cleaving metalloproteinase outer membrane protein	0.423211	0.441435	0.308753	NC	NC	NC	1	M	ko:K00820
WIV37143.1	fliD	IMP dehydrogenase	-0.264546	-0.458488	-0.849508	NC	NC	NC	1	N	ko:K02407
WIV37663.1	icmP	glutamate--ammonia ligase	-0.703235	-0.1676	-0.50794	NC	NC	NC	1	P	ko:K07231
WIV40139.1	guaB	multidrug efflux RND transporter outer membrane channel subunit OprM	0.566165	0.0311759	0.554291	NC	NC	NC	1	F	ko:K00088
WIV38523.1	glnA	methyl-accepting chemotaxis protein	0.345711	0.067993	0.160872	NC	NC	NC	1	E	ko:K01915
WIV39406.1	oprM	ATP-dependent Clp protease ATP-binding subunit ClpA	0.257158	0.286304	0.10188	NC	NC	NC	1	MU	ko:K18139
WIV41306.1	-	Wsp signal transduction system chemoreceptor WspA	-0.48666	-0.419154	0.0455147	NC	NC	NC	1	T	ko:K03406
WIV41337.1	clpA	phosphate acetyltransferase	0.473371	0.302184	0.813345	NC	NC	NC	1	O	ko:K03694
WIV40236.1	wspA	glutamate--tRNA ligase	-0.354182	-0.268935	-0.317029	NC	NC	NC	1	NT	ko:K03406,ko:K13487
WIV37399.1	pta	excinuclease ABC subunit UvrA	0.542527	0.422857	0.749457	NC	NC	NC	1	C	ko:K13788
WIV40811.1	gltX	xanthine dehydrogenase family protein molybdopterin-binding subunit	0.440573	0.455679	0.824913	NC	NC	NC	1	J	ko:K01885
WIV39687.1	uvrA	adenylosuccinate synthase	0.377805	-0.0184963	0.0717015	NC	NC	NC	1	L	ko:K03701
WIV36344.1	-	acyl-CoA dehydrogenase	0.209453	0.257388	0.118941	NC	NC	NC	1	C	ko:K07303
WIV38342.1	purA	molecular chaperone DnaJ	-0.445199	-0.288125	-0.47255	NC	NC	NC	1	F	ko:K01939
WIV41133.1	fadE	proline--tRNA ligase	0.808776	0.237943	0.485427	NC	NC	NC	1	I	ko:K06445
WIV38166.1	dnaJ	pyruvate kinase	-0.878834	-0.903082	-0.719636	NC	NC	NC	1	O	ko:K03686
WIV37277.1	proS	metalloprotease PmbA	0.598863	0.71282	0.730967	NC	NC	NC	1	J	ko:K01881
WIV37624.1	pykA	phosphogluconate dehydratase	0.594288	0.575576	0.94566	NC	NC	NC	1	G	ko:K00873
WIV37764.1	pmbA	TonB-dependent receptor	-0.21864	0.0443941	-0.0692627	NC	NC	NC	1	S	ko:K03592
WIV40761.1	edd	peptidylprolyl isomerase	0.653401	0.585656	0.743198	NC	NC	NC	1	EG	ko:K01690
WIV38081.1	iutA	RNA polymerase sigma factor RpoD	-0.0229004	0.527015	0.420706	NC	NC	NC	1	HP	ko:K02014
WIV39573.1	surA	bifunctional phosphoribosylaminoimidazolecarboxamide formyltransferase/IMP cyclohydrolase	0.0174404	-0.141213	-0.37151	NC	NC	NC	1	M	ko:K03771
WIV39555.1	rpoD	FAD-binding oxidoreductase	0.116459	0.110558	0.272578	NC	NC	NC	1	K	ko:K03086
WIV38258.1	purH	N-succinylarginine dihydrolase	0.461278	0.23827	0.497711	NC	NC	NC	1	F	ko:K00602
WIV39295.1	IV02_25675	glucose/quinate/shikimate family membrane-bound PQQ-dependent dehydrogenase	0.528302	0.500132	0.500132	NC	NC	NC	1	C	ko:K00104
WIV37335.1	astB	glycerol kinase GlpK	-0.59309	-0.229533	-0.451349	NC	NC	NC	1	E	ko:K01484
WIV41714.1	gcd	AAA family ATPase	0.880585	0.758379	0.979632	NC	NC	NC	1	G	ko:K00117,ko:K05358
WIV40359.1	glpK	Mks condensin complex protein MksF	0.70044	0.656828	0.509328	NC	NC	NC	1	F	ko:K00864
WIV37979.1	IV02_30220	phosphoenolpyruvate--protein phosphotransferase	0.222392	0.163976	0.404984	NC	NC	NC	1	O	ko:K04770
WIV38091.1	HA62_28770	enoyl-ACP reductase FabV	-0.335722	-0.699192	-0.683073	NC	NC	NC	1	D	-
WIV39316.1	ptsP	amino acid aminotransferase	0.76885	0.603647	0.0239789	NC	NC	NC	1	T	ko:K08484
WIV40991.1	fabV	universal stress protein	-0.176878	-0.102538	-0.241008	NC	NC	NC	1	I	ko:K00209
WIV37364.1	aspC	phosphopyruvate hydratase	-0.138654	0.198381	0.205876	NC	NC	NC	1	E	ko:K00813,ko:K00832
WIV37645.1	-	B-type flagellin	0.192645	0.149056	0.38529	NC	NC	NC	1	T	-
WIV40003.1	prfC	histidinol dehydrogenase	0.544699	0.61552	0.489204	NC	NC	NC	1	J	ko:K02837
WIV37628.1	fumA	phenylalanine--tRNA ligase subunit beta	0.0425844	0.0897612	0.0525409	NC	NC	NC	1	C	ko:K01676
WIV37740.1	hisD	glucan biosynthesis protein G	0.58266	0.497212	0.542939	NC	NC	NC	1	E	ko:K00013
WIV41218.1	pheT	acetate--CoA ligase	-0.0766213	-0.17148	0.186413	NC	NC	NC	1	J	ko:K01890
WIV38482.1	mdoG	beta-ketoacyl-ACP synthase FabY	0.0995357	0.110183	0.419325	NC	NC	NC	1	P	ko:K03670
WIV37347.1	acsA	NADP-dependent succinate-semialdehyde dehydrogenase	0.0499252	-0.0944647	0.18117	NC	NC	NC	1	I	ko:K01895
WIV38580.1	-	methyl-accepting chemotaxis protein	0.407806	0.371094	0.8101	NC	NC	NC	1	IQ	ko:K18473
WIV39243.1	gabD	energy-dependent translational throttle protein EttA	0.0840643	0.214125	0.154886	NC	NC	NC	1	C	ko:K00135
WIV41023.1	-	electron transfer flavoprotein-ubiquinone oxidoreductase	-0.525757	-0.421116	-0.280294	NC	NC	NC	1	NT	ko:K03406
WIV37996.1	yjjK	flavodoxin-dependent (E)-4-hydroxy-3-methylbut-2-enyl-diphosphate synthase	-0.70738	-0.40191	-0.0813766	NC	NC	NC	1	S	ko:K06020
WIV40988.1	etfD	diaminopimelate decarboxylase	0.206052	0.367881	0.404523	NC	NC	NC	1	C	ko:K00311
WIV40105.1	ispG	methyl-accepting chemotaxis protein PctB	0.249581	0.0913617	0.267104	NC	NC	NC	1	I	ko:K03526
WIV38686.1	lysA	bifunctional D-glycero-beta-D-manno-heptose-7-phosphate kinase/D-glycero-beta-D-manno-heptose 1-phosphate adenylyltransferase HldE	0.00705476	0.147754	0.105652	NC	NC	NC	1	E	ko:K01586
WIV37604.1	pctC	arginine decarboxylase	-0.669851	-0.535759	-0.727185	NC	NC	NC	1	NT	ko:K03406
WIV38400.1	hldE	S9 family peptidase	0.796069	0.457045	0.653269	NC	NC	NC	1	H	ko:K03272,ko:K21344
WIV36916.1	ptrB	NADH-quinone oxidoreductase subunit NuoF	0.395929	0.211504	0.104589	NC	NC	NC	1	E	ko:K01354
WIV41304.1	-	multidrug efflux RND transporter permease subunit MexB	-0.253215	0.159724	0	NC	NC	NC	1	NT	ko:K03406
WIV39405.1	ttgB	outer membrane porin OprF	0.449307	-0.167499	0.0939761	NC	NC	NC	1	V	ko:K18138
WIV38341.1	rnr	MBL fold metallo-hydrolase	0.225355	-0.00259711	0.207488	NC	NC	NC	1	J	ko:K12573
WIV36447.1	oprF	penicillin-binding protein activator	-0.229026	-0.138828	-0.680721	NC	NC	NC	1	M	ko:K03286
WIV37716.1	lpoA	DNA-directed RNA polymerase subunit alpha	-0.420437	-0.229296	-0.484349	NC	NC	NC	1	M	ko:K07121
WIV41345.1	serS	type III PLP-dependent enzyme	-0.903524	-0.639229	-0.82499	NC	NC	NC	1	J	ko:K01875
WIV39683.1	rpoA	aldehyde dehydrogenase	-0.460974	-0.575744	-0.386549	NC	NC	NC	1	K	ko:K03040
WIV37810.1	speC	dihydrolipoyl dehydrogenase	0.441579	0.651033	0.611504	NC	NC	NC	1	E	ko:K01581,ko:K01586
WIV38719.1	aldH	enoyl-CoA hydratase	0.319757	0.211504	0.665817	NC	NC	NC	1	C	ko:K09472,ko:K12254
WIV37496.1	paaF	hypothetical protein P4A98_19060	-0.294077	0.0230269	0.028289	NC	NC	NC	1	I	-
WIV38455.1	argS	glutathione-disulfide reductase	0.069709	0.028289	0.109973	NC	NC	NC	1	J	ko:K01887
WIV36843.1	-	phosphoribosylamine--glycine ligase	0.606715	0.451322	0.261099	NC	NC	NC	1	-	-
WIV36201.1	gor	OprD family porin	0.668794	0.584963	0.697591	NC	NC	NC	1	C	ko:K00383
WIV38259.1	purD	endopeptidase La	-0.218038	-0.0264076	-0.240532	NC	NC	NC	1	F	ko:K01945,ko:K13713
WIV39269.1	oprE	cell division protein FtsA	0.501749	0.589212	0.546143	NC	NC	NC	1	S	-
WIV40087.1	secD	N-acetylglutaminylglutamine amidotransferase	0.667856	0.255257	0.438121	NC	NC	NC	1	U	ko:K03072
WIV41738.1	-	DNA topoisomerase (ATP-hydrolyzing) subunit B	0.0657242	0.287282	0.287282	NC	NC	NC	1	E	ko:K06151
WIV40466.1	asnB	class II fumarate hydratase	0.491853	0.0844288	0.172785	NC	NC	NC	1	E	ko:K01953
WIV38972.1	gyrB	Asp-tRNA(Asn)/Glu-tRNA(Gln) amidotransferase subunit GatA	0.106128	0.206573	0.27946	NC	NC	NC	1	L	ko:K02470
WIV37379.1	fumC	glutamate--cysteine ligase	-0.705623	-0.447598	-0.511729	NC	NC	NC	1	C	ko:K01679
WIV38609.1	gshA	threonine synthase	0.297386	0.482942	0.501478	NC	NC	NC	1	H	ko:K01919
WIV39378.1	cysK	formate-dependent phosphoribosylglycinamide formyltransferase	-0.112629	-0.0404791	0.0559254	NC	NC	NC	1	E	ko:K01697,ko:K01738
WIV40208.1	thrC	betaine-aldehyde dehydrogenase	-0.124179	0.0630522	0.190164	NC	NC	NC	1	E	ko:K01733
WIV40192.1	purT	bifunctional prephenate dehydrogenase/3-phosphoshikimate 1-carboxyvinyltransferase	0.503891	0.783508	0.863679	NC	NC	NC	1	F	ko:K08289
WIV40790.1	aroA	amidophosphoribosyltransferase	0.220599	0.285852	0.248324	NC	NC	NC	1	E	ko:K00210,ko:K00220,ko:K00800
WIV41448.1	atoB	isocitrate lyase	-0.48816	0.128373	0.00907358	NC	NC	NC	1	I	ko:K00626
WIV41323.1	aceA	glyceraldehyde-3-phosphate dehydrogenase	0.483286	0.49041	0.796618	NC	NC	NC	1	C	ko:K01637
WIV40797.1	wecC	argininosuccinate synthase	0.626722	0.745204	0.643093	NC	NC	NC	1	M	ko:K02472,ko:K02474
WIV40940.1	gap	IscS subfamily cysteine desulfurase	-0.219413	-0.191048	-0.0362391	NC	NC	NC	1	G	ko:K00134
WIV40417.1	argG	translational GTPase TypA	0.298596	0.214657	0.464333	NC	NC	NC	1	E	ko:K01940
WIV40094.1	iscS	glucose-6-phosphate dehydrogenase	0.136266	0.0468666	0.308253	NC	NC	NC	1	E	ko:K04487
WIV38521.1	typA	4-aminobutyrate--2-oxoglutarate transaminase	0.289507	0.632268	0.843537	NC	NC	NC	1	T	ko:K06207
WIV39244.1	gabT	esterase EstA	0.528973	0.6158	0.709999	NC	NC	NC	1	E	ko:K07250,ko:K14268
WIV40407.1	-	anthranilate synthase component I	-0.466978	-0.0641303	-0.424267	NC	NC	NC	1	O	ko:K12685
WIV38516.1	estA	two-partner secretion system transporter CdrB	-0.710124	-0.730208	-0.963881	NC	NC	NC	1	I	ko:K12686
WIV39587.1	trpE	outer membrane assembly lipoprotein YfiO	0.729039	0.723065	0.838081	NC	NC	NC	1	E	ko:K01657
WIV38027.1	-	pseudopaline transport outer membrane protein CntO	0.947533	0.557218	0.716207	NC	NC	NC	1	U	-
WIV38845.1	-	tyrosine--tRNA ligase	0.0206103	-0.0314782	-0.273451	NC	NC	NC	1	S	-
WIV38241.1	-	acyl-CoA dehydrogenase C-terminal domain-containing protein	-0.0648128	0.609766	0.448015	NC	NC	NC	1	M	ko:K02014
WIV39640.1	tyrS	oxygen-independent coproporphyrinogen III oxidase	0.0577155	0.18619	0.243271	NC	NC	NC	1	J	ko:K01866
WIV39484.1	-	bifunctional [glutamate--ammonia ligase]-adenylyl-L-tyrosine phosphorylase/[glutamate--ammonia-ligase] adenylyltransferase	0.0123837	0.617752	0.418143	NC	NC	NC	1	I	-
WIV36685.1	hemN	proteolytic complex protein CptA	0.631656	0.385068	0.161463	NC	NC	NC	1	H	ko:K02495
WIV38418.1	glnE	phosphoglycerate dehydrogenase	-0.413196	-0.733285	-0.808737	NC	NC	NC	1	H	ko:K00982
WIV38538.1	ctpA	nitrate chemoreceptor McpN	0.143735	0.245756	0.156119	NC	NC	NC	1	M	ko:K03797
WIV39294.1	serA	extracellular solute-binding protein	0.739472	0.864168	0.907169	NC	NC	NC	1	EH	ko:K00058
WIV41160.1	-	c-type cytochrome biogenesis protein CcmI	-0.13156	0.231816	0.1976	NC	NC	NC	1	NT	ko:K03406
WIV36416.1	yejA	glycerol-3-phosphate dehydrogenase	0.365169	-0.188888	0.0346957	NC	NC	NC	1	E	ko:K02035,ko:K13893
WIV36748.1	cycH	dihydroxy-acid dehydratase	0.190778	0.00496625	-0.219907	NC	NC	NC	1	O	ko:K02200
WIV40357.1	glpD	leucyl aminopeptidase	0.182377	0.376148	0.797087	NC	NC	NC	1	C	ko:K00111
WIV39332.1	ilvD	two-component system response regulator CbrB	-0.321928	0.174625	-0.360266	NC	NC	NC	1	E	ko:K01687
WIV40076.1	pepA	UDP-N-acetylmuramoyl-L-alanine--D-glutamate ligase	0.857981	0.357552	0.666757	NC	NC	NC	1	E	ko:K01255
WIV38133.1	cbrB	autotransporter domain-containing protein	-0.588574	-0.296393	-0.361099	NC	NC	NC	1	T	-
WIV37707.1	murD	exodeoxyribonuclease I	0.147276	0.1594	0.125812	NC	NC	NC	1	M	ko:K01925
WIV37611.1	sbcB	pitrilysin family protein	-0.109856	0.0965944	0.393576	NC	NC	NC	1	L	ko:K01141
WIV36948.1	btuB	fructose-bisphosphate aldolase class II	-0.475069	-0.470697	-0.379772	NC	NC	NC	1	H	ko:K16092
WIV39351.1	-	transaldolase	-0.106166	-0.100929	-0.363963	NC	NC	NC	1	S	ko:K00960,ko:K07263
WIV39531.1	fba	4-hydroxyphenylpyruvate dioxygenase	-0.917275	-0.774233	-0.774233	NC	NC	NC	1	G	ko:K01624
WIV41152.1	tal	citrate synthase	0.450661	0.476814	0.331514	NC	NC	NC	1	G	ko:K00616
WIV37369.1	hppD	SpoVR family protein	-0.398549	-0.751782	-0.945757	NC	NC	NC	1	E	ko:K00457
WIV36648.1	gltA	putrescine--pyruvate aminotransferase	-0.093946	-0.169533	0.228651	NC	NC	NC	1	C	ko:K01647
WIV39565.1	ycgB	chemotaxis protein CheV	0.549834	0.601161	0.628906	NC	NC	NC	1	S	ko:K06415
WIV39277.1	spuC	acetyl-CoA C-acetyltransferase	-0.344181	-0.307281	-0.250137	NC	NC	NC	1	E	ko:K12256
WIV40578.1	cheV	peptide chain release factor 2	0.300579	0.506809	0.714789	NC	NC	NC	1	NT	ko:K03415
WIV36226.1	atoB	universal stress protein	-0.182591	0.0167174	0.137809	NC	NC	NC	1	I	ko:K00626
WIV40243.1	prfB	heme/hemoglobin uptake receptor PhuR	-0.513996	-0.591037	-0.8003	NC	NC	NC	1	J	ko:K02836
WIV37623.1	ydaA	FtsH protease activity modulator HflK	-0.0199684	0.185812	0.128008	NC	NC	NC	1	T	ko:K14055
WIV38116.1	phuR	3-deoxy-8-phosphooctulonate synthase	0.0720038	0.226662	0.0315787	NC	NC	NC	1	P	ko:K16087,ko:K16089
WIV38345.1	hflK	rod shape-determining protein MreB	-0.642699	-0.265919	-0.513691	NC	NC	NC	1	O	ko:K04088
WIV40308.1	kdsA	transcriptional regulator FleQ	0.591596	0.626466	0.69788	NC	NC	NC	1	M	ko:K01627
WIV37773.1	mreB	methyl-accepting chemotaxis protein	-0.108729	-0.111555	0.163218	NC	NC	NC	1	D	ko:K03569
WIV37140.1	fleQ	methyl-accepting chemotaxis protein	-0.941755	-0.544996	-0.537134	NC	NC	NC	1	T	ko:K10941
WIV41384.1	-	malate:quinone oxidoreductase	0.344446	0.344446	0.238512	NC	NC	NC	1	T	ko:K03406
WIV36621.1	VPA0491	aspartate kinase	-0.574496	0.63843	0.844881	NC	NC	NC	1	NT	ko:K03406
WIV40474.1	mqo	DNA topoisomerase IV subunit B	-0.16243	-0.0614005	0.0968615	NC	NC	NC	1	C	ko:K00116
WIV37330.1	lysC	acetyl-CoA carboxylase biotin carboxylase subunit	0.60747	0.61193	0.664397	NC	NC	NC	1	E	ko:K00928
WIV38370.1	parE	kynureninase	0.215181	0.0932462	0.363786	NC	NC	NC	1	L	ko:K02622
WIV38252.1	accC	3-deoxy-7-phosphoheptulonate synthase class II	0.910593	0.618377	0.769954	NC	NC	NC	1	I	ko:K01961
WIV36150.1	kynU	HlyD family efflux transporter periplasmic adaptor subunit	0.191922	0.392455	0.324816	NC	NC	NC	1	E	ko:K01556
WIV41097.1	aroH	DEAD/DEAH box helicase	-0.108333	0.173332	0.045324	NC	NC	NC	1	E	ko:K01626
WIV38638.1	yhiI	mucoidy inhibitor MuiA	0.064653	0.0817941	0.437405	NC	NC	NC	1	M	ko:K01993
WIV36736.1	-	penicillin-binding protein 1A	-0.696888	-0.254929	-0.463247	NC	NC	NC	1	S	-
WIV37473.1	lepA	glutamate synthase large subunit	0.96909	0.690163	0.941256	NC	NC	NC	1	M	ko:K03596
WIV38449.1	mrcA	CaiB/BaiF CoA-transferase family protein	0.236939	0.0864915	0.0261721	NC	NC	NC	1	M	ko:K05366
WIV39423.1	coaT	methyl-accepting chemotaxis protein	-0.389713	0.189825	-0.0342157	NC	NC	NC	1	C	-
WIV38567.1	rmlB	inositol-phosphate phosphatase	0.641952	0.0577155	0.00677853	NC	NC	NC	1	M	ko:K01710
WIV41075.1	-	ornithine carbamoyltransferase	-0.518938	-0.337264	-0.500323	NC	NC	NC	1	NT	ko:K03406
WIV40090.1	suhB	ParB/RepB/Spo0J family partition protein	0.507509	0.61312	0.695582	NC	NC	NC	1	G	ko:K01092
WIV38578.1	argI	metallopeptidase MdpA	0.508464	0.325986	0.670432	NC	NC	NC	1	E	ko:K00611,ko:K09065
WIV38961.1	parB	carbamate kinase	-0.168008	-0.0362635	-0.0627358	NC	NC	NC	1	K	ko:K03497
WIV37790.1	pepQ	OprD family porin	-0.156269	0.422857	0.166048	NC	NC	NC	1	E	ko:K01262,ko:K01271
WIV38579.1	arcC	histidine--tRNA ligase	-0.308382	-0.161105	-0.398797	NC	NC	NC	1	E	ko:K00926
WIV39129.1	opdC	methionine adenosyltransferase	-0.178829	0.259292	0.18562	NC	NC	NC	1	M	-
WIV40106.1	hisS	2-methylcitrate synthase	-0.0280144	0.0157673	0.203012	NC	NC	NC	1	J	ko:K01892
WIV37443.1	prpC	carbamoyltransferase	0.538759	0.664052	0.705202	NC	NC	NC	1	C	ko:K01659
WIV37333.1	astE	NADPH:quinone reductase	-0.0233074	-0.120495	-0.110477	NC	NC	NC	1	E	ko:K05526
WIV38409.1	HA62_32075	ketol-acid reductoisomerase	0.51334	0.451563	0.830075	NC	NC	NC	1	O	ko:K00612
WIV38991.1	qor	glutamate-5-semialdehyde dehydrogenase	0.877413	0.648388	0.728838	NC	NC	NC	1	C	ko:K00344
WIV38099.1	ilvC	ribonucleotide-diphosphate reductase subunit beta	0.69484	0.352734	0.662419	NC	NC	NC	1	EH	ko:K00053
WIV37081.1	nrdB	succinylglutamate-semialdehyde dehydrogenase	0.521166	0.513471	0.44231	NC	NC	NC	1	F	ko:K00526
WIV41191.1	oprQ	uroporphyrinogen-III C-methyltransferase	-0.29505	0.267284	0.0867116	NC	NC	NC	1	S	-
WIV37336.1	astD	septum site-determining protein MinD	0.480545	0.538739	0.441598	NC	NC	NC	1	C	ko:K06447
WIV38665.1	hemX	acetyl-CoA carboxylase carboxyl transferase subunit alpha	-0.237797	0.13493	0.0303245	NC	NC	NC	1	H	ko:K02496,ko:K13543
WIV40688.1	minD	2,3-bisphosphoglycerate-independent phosphoglycerate mutase	0.119464	-0.103991	0.125819	NC	NC	NC	1	D	ko:K03609
WIV40305.1	accA	malate dehydrogenase (quinone)	-0.828234	-0.635589	-0.413196	NC	NC	NC	1	I	ko:K01962
WIV38535.1	gpmI	metalloprotease ImpA	-0.214125	-0.19773	-0.462396	NC	NC	NC	1	G	ko:K15633
WIV38045.1	mqo	isovaleryl-CoA dehydrogenase	-0.39536	-0.171953	-0.135883	NC	NC	NC	1	C	ko:K00116
WIV39548.1	-	aminomethyl-transferring glycine dehydrogenase	0.516576	0.70044	0.598259	NC	NC	NC	1	G	ko:K21429
WIV38619.1	gcvP	adenylosuccinate lyase	-0.385694	-0.288958	0.158904	NC	NC	NC	1	E	ko:K00281,ko:K00283
WIV41539.1	shlB	ferripyoverdine/pyocin S3 receptor FpvA	0.529209	0.354375	0.656698	NC	NC	NC	1	U	ko:K07326
WIV41328.1	purB	succinate--CoA ligase subunit alpha	-0.0408337	-0.0270937	0.349839	NC	NC	NC	1	F	ko:K01756
WIV41614.1	fpvA	YhdH/YhfP family quinone oxidoreductase	-0.857413	-0.587993	-0.800935	NC	NC	NC	1	M	ko:K02014,ko:K16088
WIV36639.1	sucD	MOSC domain-containing protein	-0.175572	0.156504	0.156504	NC	NC	NC	1	C	ko:K01902
WIV36393.1	yhfP	thioredoxin	-0.343278	-0.390719	-0.659637	NC	NC	NC	1	C	ko:K00001,ko:K19745
WIV39853.1	ybbN	outer membrane protein transport protein	-0.0672984	0.330412	0.314949	NC	NC	NC	1	O	ko:K03671,ko:K05838
WIV40415.1	pyrC	DNA polymerase III subunit beta	-0.0208586	-0.0853073	-0.256148	NC	NC	NC	1	F	ko:K01465
WIV36931.1	fadL	2-oxoglutarate dehydrogenase complex dihydrolipoyllysine-residue succinyltransferase	-0.650926	-0.351959	-0.328998	NC	NC	NC	1	I	ko:K06076
WIV38971.1	dnaN	metalloprotease TldD	0.619808	0.630696	0.765238	NC	NC	NC	1	L	ko:K02338
WIV36642.1	sucB	cysteine synthase B	-0.224123	-0.0965733	0.0807313	NC	NC	NC	1	C	ko:K00658
WIV37766.1	tldD	sigma factor AlgU regulator MucB	-0.419807	-0.369115	-0.6292	NC	NC	NC	1	S	ko:K03568
WIV37302.1	cysM	arginine N-succinyltransferase	0.173599	0.294229	0.181963	NC	NC	NC	1	E	ko:K12339
WIV37476.1	rseB	glutamate/aspartate ABC transporter substrate-binding protein	-0.595653	-0.39899	-0.411814	NC	NC	NC	1	T	ko:K03598
WIV37337.1	astA	aldo/keto reductase	0.501027	0.727302	0.849922	NC	NC	NC	1	E	ko:K00673
WIV36879.1	gltI	50S ribosomal protein L5	0.433349	0.602408	0.448862	NC	NC	NC	1	ET	ko:K10001
WIV39670.1	rplE	NADH:flavin oxidoreductase/NADH oxidase	-0.456923	-0.075587	0.118821	NC	NC	NC	1	J	ko:K02931
WIV38343.1	hisZ	alkyl hydroperoxide reductase subunit F	0.0693737	0.0928873	0.183287	NC	NC	NC	1	E	ko:K02502
WIV40221.1	namA	UDP-N-acetylmuramoyl-tripeptide--D-alanyl-D-alanine ligase	0.727682	0.737807	0.794681	NC	NC	NC	1	C	-
WIV39109.1	ahpF	tryptophan--tRNA ligase	0.0735811	0.16245	0.101212	NC	NC	NC	1	O	ko:K03387
WIV37709.1	murF	TonB-dependent receptor family protein	0.317341	0.162271	0.241889	NC	NC	NC	1	M	ko:K01929
WIV37731.1	trpS	glycine cleavage system aminomethyltransferase GcvT	-0.210035	-0.345387	-0.116253	NC	NC	NC	1	J	ko:K01867
WIV40663.1	fecA	signal recognition particle-docking protein FtsY	-0.136689	-0.0839013	-0.634716	NC	NC	NC	1	P	ko:K16091
WIV41565.1	gcvT	prolyl aminopeptidase	-0.347413	0.464017	0.0332944	NC	NC	NC	1	E	ko:K00605
WIV39353.1	ftsY	bifunctional diaminohydroxyphosphoribosylaminopyrimidine deaminase/5-amino-6-(5-phosphoribosylamino)uracil reductase RibD	-0.587851	-0.542318	-0.434403	NC	NC	NC	1	U	ko:K03110
WIV38484.1	pip	long-chain-fatty-acid--CoA ligase FadD1	0.707392	0.554441	0.65966	NC	NC	NC	1	E	ko:K01259
WIV39856.1	ribD	DUF3426 domain-containing protein	0.196713	-0.0508589	-0.0130957	NC	NC	NC	1	H	ko:K01498,ko:K11752
WIV40629.1	fadD1	amino acid adenylation domain-containing protein	0.742504	0.767166	0.838719	NC	NC	NC	1	IQ	ko:K01897
WIV38255.1	-	1-deoxy-D-xylulose-5-phosphate reductoisomerase	-0.409661	-0.348133	-0.461164	NC	NC	NC	1	S	-
WIV41705.1	-	heme biosynthesis protein HemY	-0.533219	0.512951	0.109229	NC	NC	NC	1	Q	ko:K04788,ko:K12239,ko:K12240,ko:K15674
WIV40294.1	dxr	methyl-accepting chemotaxis protein	0.491248	0.538866	0.664397	NC	NC	NC	1	I	ko:K00099
WIV38664.1	hemY	acyl-CoA dehydrogenase family protein	-0.132143	-0.0116582	0	NC	NC	NC	1	H	ko:K02498
WIV38319.1	-	CDP-glycerol glycerophosphotransferase family protein	-0.0328762	0.0731252	0.204783	NC	NC	NC	1	NT	ko:K03406
WIV41678.1	-	beta-ketoacyl-ACP synthase I	0.501108	0.677415	0.778921	NC	NC	NC	1	I	-
WIV36620.1	fabB	NADPH-dependent 2,4-dienoyl-CoA reductase	-0.0255854	0.226412	0.333155	NC	NC	NC	1	IQ	ko:K00647
WIV37275.1	oprD	universal stress protein	-0.286304	-0.290709	-0.572394	NC	NC	NC	1	S	ko:K18093
WIV40853.1	fadH	argininosuccinate lyase	-0.554428	-0.154577	-0.264578	NC	NC	NC	1	C	ko:K00219
WIV40617.1	-	enoyl-CoA hydratase/isomerase family protein	-0.435736	-0.354665	-0.275418	NC	NC	NC	1	T	-
WIV38670.1	argH	glutamate-1-semialdehyde 2,1-aminomutase	0.0550141	0.264733	0.569587	NC	NC	NC	1	E	ko:K01755
WIV37497.1	-	esterase-like activity of phytase family protein	0.34409	0.534974	0.538054	NC	NC	NC	1	I	-
WIV39933.1	hemL	cytochrome c	0.267192	0.0278342	0.292909	NC	NC	NC	1	H	ko:K01845
WIV38369.1	-	aspartate-semialdehyde dehydrogenase	-0.782902	-0.617699	-0.921997	NC	NC	NC	1	S	-
WIV41737.1	adhB	type I glyceraldehyde-3-phosphate dehydrogenase	0.366782	0.911944	0.712074	NC	NC	NC	1	C	ko:K19713
WIV40828.1	asd	peptide chain release factor 1	0.381137	0.342281	0.598042	NC	NC	NC	1	E	ko:K00133
WIV40760.1	gapA	outer membrane protein assembly factor BamD	0.491744	0.401433	0.4346	NC	NC	NC	1	G	ko:K00134
WIV37947.1	bamD	NADP-dependent oxidoreductase	-0.431716	-0.235264	-0.440896	NC	NC	NC	1	M	ko:K05807
WIV38361.1	-	sulfate adenylyltransferase subunit CysN	0.302993	0.360478	0.360478	NC	NC	NC	1	-	-
WIV41825.1	yncB	Zn-dependent hydrolase	0.316857	0.0619277	0.200533	NC	NC	NC	1	S	ko:K07119
WIV37734.1	cysN	heme d1 biosynthesis protein NirF	0.327165	0.149378	0.388565	NC	NC	NC	1	H	ko:K00955,ko:K00956
WIV39422.1	-	WG repeat-containing protein	0.15014	-0.662887	-0.589624	NC	NC	NC	1	E	ko:K06016
WIV39492.1	nirF	outer membrane protein assembly factor BamB	0.222991	0.310137	0.116767	NC	NC	NC	1	S	ko:K19345
WIV40228.1	opuAC	adenosylmethionine--8-amino-7-oxononanoate transaminase	-0.687338	-0.35415	-0.808279	NC	NC	NC	1	E	ko:K02002
WIV40108.1	bamB	3-phosphoserine/phosphohydroxythreonine transaminase	0.564129	0.51069	0.367732	NC	NC	NC	1	M	ko:K17713
WIV40787.1	serC	diguanylate cyclase DgcP	0.101147	0.21431	0.157634	NC	NC	NC	1	E	ko:K00831
WIV39407.1	rhlE	methylenetetrahydrofolate reductase [NAD(P)H]	0.0691244	0.110703	0.286446	NC	NC	NC	1	JKL	ko:K11927
WIV38889.1	pleD	methylcrotonyl-CoA carboxylase subunit beta	-0.802669	-0.582494	-0.988191	NC	NC	NC	1	T	ko:K13590
WIV39409.1	metF	DNA mismatch repair protein MutS	-0.165737	-0.426265	-0.31774	NC	NC	NC	1	E	ko:K00297
WIV36213.1	liuB	acetyl-CoA carboxylase biotin carboxylase subunit	-0.27684	-0.326228	-0.113094	NC	NC	NC	1	I	ko:K01969
WIV40323.1	mutS	polyphosphate:AMP phosphotransferase	0.503766	0.465292	0.548621	NC	NC	NC	1	L	ko:K03555
WIV38838.1	pycA	N-acylhomoserine lactone acylase HacB	0.770457	0.831857	0.139286	NC	NC	NC	1	I	ko:K01959
WIV40471.1	pap	M48 family metalloprotease	0.957598	0.573185	0.686842	NC	NC	NC	1	S	-
WIV39282.1	-	two-component system sensor histidine kinase NarX	-0.353793	0.0495631	-0.611824	NC	NC	NC	1	S	ko:K01434
WIV38451.1	-	excinuclease ABC subunit UvrB	0.219946	0.0686685	0.125531	NC	NC	NC	1	S	-
WIV40028.1	narX	DUF4105 domain-containing protein	0.0813001	-0.108524	-0.993741	NC	NC	NC	1	T	ko:K07673,ko:K07674
WIV40808.1	uvrB	glycerol kinase GlpK	-0.0571439	-0.189314	-0.294183	NC	NC	NC	1	L	ko:K03702
WIV37982.1	-	homogentisate 1,2-dioxygenase	0.678072	0.60921	0.735008	NC	NC	NC	1	S	-
WIV40362.1	glpK	OmpA family protein	0.518131	0.586149	0.59561	NC	NC	NC	1	F	ko:K00864
WIV40252.1	-	universal stress protein	0.292181	0.670692	0.276061	NC	NC	NC	1	M	-
WIV38829.1	adhA	F0F1 ATP synthase subunit gamma	-0.00705476	0.140699	0.095307	NC	NC	NC	1	S	ko:K00001,ko:K13953
WIV36436.1	uspE	asparaginase	-0.0876941	-0.166461	-0.245387	NC	NC	NC	1	T	ko:K14055
WIV38954.1	atpG	type I methionyl aminopeptidase	0.528857	0.225465	0.436411	NC	NC	NC	1	C	ko:K02115
WIV36884.1	ansB	outer membrane protein assembly factor BamC	-0.756281	-0.126037	-0.222392	NC	NC	NC	1	EJ	ko:K01424,ko:K05597
WIV40287.1	map	bifunctional 3,4-dihydroxy-2-butanone-4-phosphate synthase/GTP cyclohydrolase II	-0.428843	-0.608232	-0.807355	NC	NC	NC	1	E	ko:K01265
WIV39858.1	ribB	glutathione synthase	-0.292553	-0.0797791	-0.264862	NC	NC	NC	1	H	ko:K14652
WIV40669.1	fklB-2	bifunctional glutamate N-acetyltransferase/amino-acid acetyltransferase ArgJ	-0.780513	-0.477322	-0.979822	NC	NC	NC	1	M	ko:K03773
WIV39386.1	gshB	hydroxymethylbilane synthase	0.756915	0.920221	0.981621	NC	NC	NC	1	H	ko:K01920
WIV37696.1	argJ	adenylate kinase	0.191563	0.233888	-0.0144996	NC	NC	NC	1	E	ko:K00620
WIV38667.1	hemC	30S ribosomal protein S7	-0.174371	-0.262147	-0.455553	NC	NC	NC	1	H	ko:K01749
WIV40258.1	adk	FAD-binding protein	-0.856265	-0.756729	-0.944172	NC	NC	NC	1	F	ko:K00939
WIV39654.1	rpsG	NAD(P)H-quinone oxidoreductase	-0.672835	-0.156869	0.010165	NC	NC	NC	1	J	ko:K02992
WIV40990.1	etfA	serine hydroxymethyltransferase	0.458488	0.388854	0.420218	NC	NC	NC	1	C	ko:K03522
WIV40677.1	-	acetolactate synthase large subunit	0.206451	0.137504	0	NC	NC	NC	1	C	ko:K00344
WIV39733.1	budB	imelysin family protein	0.526314	0.0732636	0.168123	NC	NC	NC	1	EH	ko:K01652
WIV36669.1	aer-2	two-component system response regulator NtrC	0.166819	0.424315	0.66639	NC	NC	NC	1	NT	ko:K03776
WIV37665.1	-	acyl-CoA dehydrogenase	-0.438442	0.114712	0.0584956	NC	NC	NC	1	S	ko:K07338
WIV39424.1	gcdH	imidazole glycerol phosphate synthase subunit HisF	0.241008	0.695847	0.673594	NC	NC	NC	1	I	ko:K00252
WIV40668.1	rdgC	N-acetylmuramoyl-L-alanine amidase AmpDh2	-0.888336	-0.470142	-0.191426	NC	NC	NC	1	L	ko:K03554
WIV38544.1	hisF	ribose-phosphate pyrophosphokinase	-0.684958	-0.342469	-0.860936	NC	NC	NC	1	E	ko:K01663,ko:K02500
WIV38887.1	ampDh2	prephenate dehydratase	-0.543622	-0.531447	-0.793997	NC	NC	NC	1	V	ko:K01447,ko:K11066
WIV40788.1	pheA	NAD-dependent malic enzyme	0.256014	0.279284	0.313499	NC	NC	NC	1	E	ko:K14170
WIV39648.1	rplA	chemotaxis chemoreceptor PilJ	-0.241973	-0.186596	-0.0321804	NC	NC	NC	1	J	ko:K02863
WIV40454.1	maeA	GTPase Era	-0.00831527	-0.025091	0.208108	NC	NC	NC	1	C	ko:K00027,ko:K00029
WIV39390.1	pilJ	phosphoribosylaminoimidazolesuccinocarboxamide synthase	-0.683027	-0.456858	-0.7841	NC	NC	NC	1	NT	ko:K02660
WIV37469.1	era	3-methyl-2-oxobutanoate dehydrogenase (2-methylpropanoyl-transferring) subunit alpha	0.195551	0.408374	0.221442	NC	NC	NC	1	S	ko:K03595
WIV37227.1	purC	serine hydrolase domain-containing protein	0.450548	0.344938	0.419669	NC	NC	NC	1	F	ko:K01923
WIV41756.1	bkdA1	acyl-CoA dehydrogenase C-terminal domain-containing protein	0.433857	0.556393	0.914146	NC	NC	NC	1	C	ko:K00166
WIV37191.1	estC	siroheme synthase CysG	0.499233	0.459432	0.194378	NC	NC	NC	1	V	-
WIV39483.1	-	1-deoxy-D-xylulose-5-phosphate synthase	0.169925	0.307429	0.121015	NC	NC	NC	1	I	-
WIV41346.1	cysG	GspD family T2SS secretin variant XcpQ	-0.370748	-0.397842	-0.432441	NC	NC	NC	1	H	ko:K02302,ko:K02303
WIV39868.1	dxs	replicative DNA helicase	0.573941	0.550144	0.717066	NC	NC	NC	1	H	ko:K01662
WIV40840.1	gspD	TonB-dependent receptor	-0.270407	-0.401403	-0.221672	NC	NC	NC	1	NU	ko:K02453
WIV38335.1	dnaB	hypothetical protein P4A98_22035	0.210474	0.136817	0.24912	NC	NC	NC	1	L	ko:K02314
WIV41032.1	-	methyl-accepting chemotaxis protein	-0.173115	-0.0785691	0.195192	NC	NC	NC	1	P	ko:K02014
WIV37411.1	-	1-(5-phosphoribosyl)-5-[(5-phosphoribosylamino)methylideneamino]imidazole-4-carboxamide isomerase	0.319177	0.0539388	0.257298	NC	NC	NC	1	-	-
WIV38476.1	VPA0491	4-hydroxy-3-methylbut-2-enyl diphosphate reductase	-0.233797	-0.808776	-0.75028	NC	NC	NC	1	NT	ko:K03406
WIV38545.1	hisA	branched-chain amino acid ABC transporter substrate-binding protein	-0.435006	-0.277985	-0.639911	NC	NC	NC	1	E	ko:K01814,ko:K01817
WIV37960.1	ispH	acetylglutamate kinase	-0.210567	-0.266601	-0.775065	NC	NC	NC	1	IM	ko:K03527
WIV37163.1	braC	multidrug efflux RND transporter periplasmic adaptor subunit MexA	-0.261492	-0.015513	-0.535667	NC	NC	NC	1	E	ko:K01999
WIV38729.1	argB	peroxiredoxin C	-0.777608	-0.457851	-0.703607	NC	NC	NC	1	E	ko:K00930,ko:K22478
WIV39404.1	ttgA	aspartate ammonia-lyase	0.343954	0.187835	0.460207	NC	NC	NC	1	M	ko:K03585
WIV40413.1	tsaA	phosphoglycerate kinase	-0.107714	-0.46073	-0.62069	NC	NC	NC	1	O	ko:K03386
WIV38831.1	aspA	4-hydroxy-tetrahydrodipicolinate reductase	-0.524159	-0.284208	0.221027	NC	NC	NC	1	E	ko:K01744
WIV38165.1	dapB	acetate kinase	0.31719	0.256615	0.459432	NC	NC	NC	1	E	ko:K00215
WIV40374.1	-	Glu/Leu/Phe/Val dehydrogenase	0.105144	0.466176	0.38498	NC	NC	NC	1	C	-
WIV37398.1	ackA	cytochrome c1	0.467606	0.392317	0.70044	NC	NC	NC	1	F	ko:K00925,ko:K00932
WIV40507.1	ldh	YceI family protein	-0.570269	-0.507042	-0.715874	NC	NC	NC	1	E	ko:K00263
WIV37722.1	petC	alkene reductase	-0.479582	-0.315111	-0.191809	NC	NC	NC	1	C	ko:K00413
WIV39402.1	yceI	FMN-dependent L-lactate dehydrogenase LldD	0.246982	-0.397189	-0.335461	NC	NC	NC	1	S	-
WIV37649.1	xenB	outer membrane beta-barrel protein	-0.417196	-0.309047	-0.661349	NC	NC	NC	1	C	ko:K10680
WIV37058.1	oprH	N-acetyl-gamma-glutamyl-phosphate reductase	-0.893486	-0.244419	-0.659456	NC	NC	NC	1	M	-
WIV40590.1	hldD	lytic murein transglycosylase	0.0379679	-0.120294	-0.0689474	NC	NC	NC	1	G	ko:K03274
WIV39635.1	argC	amidase	0.15052	0.278275	0.372912	NC	NC	NC	1	E	ko:K00145
WIV39918.1	-	D-amino acid dehydrogenase	0.428417	0.26403	0.238939	NC	NC	NC	1	M	ko:K08305
WIV37542.1	-	phospholipase D-like domain-containing protein	0.692308	0.772075	0.789605	NC	NC	NC	1	J	ko:K01426
WIV38711.1	dadA	oxidoreductase MexS	0.557857	0.572705	0.667967	NC	NC	NC	1	E	ko:K00285
WIV36845.1	-	3-isopropylmalate dehydratase small subunit	0.119299	-0.157541	-0.358135	NC	NC	NC	1	I	-
WIV41511.1	-	ABC transporter substrate-binding protein	0.652077	0.486559	0.387023	NC	NC	NC	1	C	ko:K00344
WIV40825.1	leuD	type I-F CRISPR-associated protein Csy3	-0.0349526	-0.210293	-0.273818	NC	NC	NC	1	E	ko:K01704
WIV40764.1	gtsA	guanine deaminase	-0.188072	-0.191119	-0.211082	NC	NC	NC	1	G	ko:K17315
WIV41587.1	-	D-hexose-6-phosphate mutarotase	0.215729	-0.132857	0.0580473	NC	NC	NC	1	S	ko:K19129
WIV36709.1	guaD	N-acetylmuramoyl-L-alanine amidase AmpDh3	-0.431716	-0.121015	-0.23349	NC	NC	NC	1	F	ko:K01487
WIV38824.1	yeaD	UDP-3-O-acyl-N-acetylglucosamine deacetylase	-0.0771244	-0.119435	-0.321928	NC	NC	NC	1	G	ko:K01792
WIV37699.1	lpxC	isobutyryl-CoA dehydrogenase	-0.487329	-0.425374	-0.365969	NC	NC	NC	1	M	ko:K02535
WIV37783.1	yfaA	phenylalanine--tRNA ligase subunit alpha	0.043569	-0.513601	0.660097	NC	NC	NC	1	S	-
WIV41217.1	pheS	xanthine dehydrogenase family protein molybdopterin-binding subunit	-0.0415193	-0.345135	0.244153	NC	NC	NC	1	J	ko:K01889
WIV39915.1	lipA	MoxR family ATPase	0.356847	0.14217	0.0674793	NC	NC	NC	1	H	ko:K03644
WIV41634.1	iorB	Na(+)-translocating NADH-quinone reductase subunit A	0.90414	0.543142	0.514573	NC	NC	NC	1	C	ko:K07303
WIV41251.1	HA62_21050	type IV pilus twitching motility protein PilT	0.0843922	0.02584	-0.165586	NC	NC	NC	1	S	-
WIV40942.1	nqrA	exopolyphosphatase	0.106915	-0.206985	0.253757	NC	NC	NC	1	C	ko:K00346
WIV39374.1	pilT	TonB-dependent receptor	-0.40864	-0.580162	-0.346176	NC	NC	NC	1	NU	ko:K02669
WIV38647.1	gppA	threonine ammonia-lyase, biosynthetic	0.289129	0.161121	0.345843	NC	NC	NC	1	FP	ko:K01524
WIV41715.1	yncD	exodeoxyribonuclease III	-0.0692627	-0.0883084	-0.0740006	NC	NC	NC	1	P	ko:K02014
WIV39309.1	ilvA	DNA polymerase III subunit alpha	0.743276	0.630354	0.924959	NC	NC	NC	1	E	ko:K01754
WIV41456.1	xthA	bifunctional tRNA (5-methylaminomethyl-2-thiouridine)(34)-methyltransferase MnmD/FAD-dependent 5-carboxymethylaminomethyl-2-thiouridine(34) oxidoreductase MnmC	-0.76626	-0.64794	-0.603202	NC	NC	NC	1	L	ko:K01142
WIV40304.1	dnaE	cobaltochelatase subunit CobN	0.393131	0.539209	0.766174	NC	NC	NC	1	L	ko:K02337
WIV40469.1	mnmC	NrdJb	-0.162457	-0.020985	-0.069348	NC	NC	NC	1	H	ko:K15461
WIV40998.1	cobN	phosphoribosylformylglycinamidine cyclo-ligase	0	0.311202	-0.489976	NC	NC	NC	1	H	ko:K02230
WIV38898.1	nrdJb	Obg family GTPase CgtA	-0.67559	-0.843744	-0.875949	NC	NC	NC	1	F	-
WIV37288.1	purM	DUF1329 domain-containing protein	0.0235868	0.188014	0.044234	NC	NC	NC	1	F	ko:K01933
WIV37969.1	obg	beta-ketoacyl-ACP synthase II	-0.492793	-0.521268	-0.570012	NC	NC	NC	1	S	ko:K03979
WIV39981.1	IV02_13580	NADP(H)-dependent aldo-keto reductase	0.939425	0.936948	0.978485	NC	NC	NC	1	S	-
WIV40976.1	fabF	ammonia-dependent NAD(+) synthetase	0.449803	0.48375	0.712122	NC	NC	NC	1	I	ko:K09458
WIV37727.1	tas	polyamine ABC transporter substrate-binding protein	-0.120899	-0.125953	-0.16183	NC	NC	NC	1	C	-
WIV38324.1	nadE	imidazolonepropionase	-0.396986	-0.294934	-0.46662	NC	NC	NC	1	H	ko:K01916
WIV39273.1	potF	oxygen-dependent coproporphyrinogen oxidase	-0.672425	-0.5025	-0.672425	NC	NC	NC	1	E	ko:K11073
WIV38496.1	hutI	SIMPL domain-containing protein	-0.39049	-0.669545	-0.592862	NC	NC	NC	1	Q	ko:K01468
WIV38992.1	hemF	3-isopropylmalate dehydratase large subunit	0.357011	0.539875	0.603341	NC	NC	NC	1	H	ko:K00228
WIV37787.1	Z012_10940	DUF3999 domain-containing protein	-0.860837	-0.749192	-0.836175	NC	NC	NC	1	S	-
WIV40824.1	leuC	pyruvate dehydrogenase (acetyl-transferring) E1 component subunit alpha	0.324673	0.0866544	0.0136749	NC	NC	NC	1	E	ko:K01703
WIV38517.1	-	redox-regulated ATPase YchF	-0.365977	-0.236067	-0.672638	NC	NC	NC	1	S	-
WIV40508.1	pdhA	isochorismatase family cysteine hydrolase	-0.566288	-0.355331	-0.279382	NC	NC	NC	1	C	ko:K00161
WIV38078.1	ychF	acetyl-CoA hydrolase/transferase family protein	0.619857	0.987722	0.898717	NC	NC	NC	1	J	ko:K06942
WIV38908.1	-	electron transfer flavoprotein subunit beta/FixA family protein	-0.295456	-0.273761	-0.273761	NC	NC	NC	1	Q	-
WIV38849.1	scpC	3-isopropylmalate dehydrogenase	0.177396	0.177396	-0.675378	NC	NC	NC	1	C	ko:K18118,ko:K22214
WIV40989.1	etfB	Dyp-type peroxidase	0.661017	0.661017	0.564264	NC	NC	NC	1	C	ko:K03521
WIV40827.1	leuB	tryptophan synthase subunit beta	-0.0860025	-0.283212	-0.255042	NC	NC	NC	1	CE	ko:K00052
WIV41184.1	-	trichloroethylene chemotactic transducer CttP	0.211209	0.365455	0.385493	NC	NC	NC	1	P	ko:K07223
WIV39005.1	trpB	S-methyl-5-thioribose-1-phosphate isomerase	0.109333	0.197122	0.0509009	NC	NC	NC	1	E	ko:K01696
WIV39148.1	-	NADH:ubiquinone reductase (Na(+)-transporting) subunit F	-0.301143	-0.3341	-0.150046	NC	NC	NC	1	NT	ko:K03406
WIV40785.1	mtnA	aldehyde dehydrogenase family protein	0.0416104	0.247348	0.118016	NC	NC	NC	1	E	ko:K08963
WIV40947.1	nqrF	methylisocitrate lyase	-0.216492	-0.18927	-0.216492	NC	NC	NC	1	C	ko:K00351
WIV39890.1	aldA1	serine protease MucD	-0.681668	-0.113608	-0.186671	NC	NC	NC	1	C	ko:K00138
WIV37442.1	prpB	SDR family oxidoreductase	0.154034	0.472305	0.494109	NC	NC	NC	1	G	ko:K03417
WIV37474.1	mucD	30S ribosomal protein S3	0.476684	0.286462	0.46247	NC	NC	NC	1	M	ko:K04771
WIV37683.1	fabG	polyphosphate kinase 2	0.62518	0.436542	0.591744	NC	NC	NC	1	IQ	ko:K00059
WIV39664.1	rpsC	oxidative stress transcriptional regulator OxyR	0.762501	0.392317	0.792558	NC	NC	NC	1	J	ko:K02982
WIV41990.1	ppk2	hypothetical protein P4A98_21330	0.0672564	-0.0639881	0.363265	NC	NC	NC	1	S	ko:K22468
WIV38748.1	oxyR	type VI secretion system-associated lipoprotein TagQ	0.102686	0.0117772	0.146078	NC	NC	NC	1	K	ko:K04761
WIV37278.1	-	GTP diphosphokinase	-0.16711	-0.0227201	-0.39267	NC	NC	NC	1	-	-
WIV39039.1	tagQ	DUF481 domain-containing protein	-0.232742	-0.267601	-0.562344	NC	NC	NC	1	S	-
WIV37300.1	relA	NAD(P)/FAD-dependent oxidoreductase	0.806287	0.363193	0.837996	NC	NC	NC	1	KT	ko:K00951
WIV37684.1	-	OprD family outer membrane porin	-0.160465	0.0931094	-0.147324	NC	NC	NC	1	M	-
WIV38062.1	-	bifunctional UDP-N-acetylglucosamine diphosphorylase/glucosamine-1-phosphate N-acetyltransferase GlmU	0.329308	0.167457	0.0791702	NC	NC	NC	1	S	ko:K06955
WIV37793.1	-	phosphoglucosamine mutase	-0.228129	0.594744	0.877143	NC	NC	NC	1	S	-
WIV38951.1	glmU	polyprenyl synthetase family protein	0.152003	0.0650505	0.306726	NC	NC	NC	1	M	ko:K04042
WIV38155.1	glmM	LTA synthase family protein	0.655846	0.166461	0.560539	NC	NC	NC	1	G	ko:K03431
WIV37972.1	ispB	beta-N-acetylhexosaminidase	0.0671142	0.122256	-0.0197633	NC	NC	NC	1	H	ko:K02523
WIV36534.1	-	3-deoxy-7-phosphoheptulonate synthase	0.154212	0.214333	-0.239913	NC	NC	NC	1	M	-
WIV40937.1	nagZ	dihydrolipoamide acetyltransferase family protein	-0.456229	-0.228819	-0.473931	NC	NC	NC	1	G	ko:K01207
WIV40510.1	pdhC	3-dehydroquinate synthase	-0.648015	-0.49304	-0.604071	NC	NC	NC	1	C	ko:K00627,ko:K09699
WIV38442.1	aroB	acetyl-CoA C-acyltransferase	-0.0443941	-0.259292	-0.179324	NC	NC	NC	1	E	ko:K01735
WIV39361.1	thiG	iron-sulfur cluster carrier protein ApbC	-0.207276	-0.158573	-0.453077	NC	NC	NC	1	H	ko:K03149
WIV40444.1	mrp	pantoate--beta-alanine ligase	0.400114	0	0.201786	NC	NC	NC	1	D	ko:K03593
WIV38504.1	hutU	YicC/YloC family endoribonuclease	0.900655	0.535225	0.928944	NC	NC	NC	1	E	ko:K01712
WIV38137.1	panC	O-succinylhomoserine sulfhydrylase	0.232734	0.359492	-0.0654677	NC	NC	NC	1	H	ko:K01918
WIV38739.1	yicC	LysM peptidoglycan-binding domain-containing protein	-0.824428	-0.462972	-0.543142	NC	NC	NC	1	S	-
WIV40838.1	metZ	FAD-dependent oxidoreductase	0.241122	0.228522	0.406859	NC	NC	NC	1	E	ko:K10764
WIV38988.1	lysM	4-hydroxythreonine-4-phosphate dehydrogenase PdxA	0.556766	0.478763	0.342995	NC	NC	NC	1	S	-
WIV38395.1	-	HTH-type transcriptional regulator CysB	0.709221	0.659345	0.55566	NC	NC	NC	1	E	-
WIV39572.1	pdxA	fatty acid--CoA ligase	0.369677	0.495208	0.415037	NC	NC	NC	1	H	ko:K00097
WIV36470.1	cysB	polynucleotide adenylyltransferase PcnB	0.543847	0.776225	0.731982	NC	NC	NC	1	K	ko:K13634
WIV39979.1	alkK	ATP-dependent RNA helicase RhlB	0.918142	0.799264	0.450536	NC	NC	NC	1	IQ	ko:K00666
WIV40215.1	-	30S ribosomal protein S6	-0.010305	0.688941	0.805153	NC	NC	NC	1	S	-
WIV37266.1	ruvB	ParA family protein	-0.337525	-0.012464	0.0123572	NC	NC	NC	1	L	ko:K03551
WIV38339.1	rpsF	COG3650 family protein	-0.515838	-0.429865	-0.371448	NC	NC	NC	1	J	ko:K02990
WIV37043.1	-	tRNA 2-thiouridine(34) synthase MnmA	0.329064	0.0584167	0.189661	NC	NC	NC	1	D	-
WIV37173.1	-	nucleoside hydrolase	-0.245112	-0.293408	-0.769046	NC	NC	NC	1	S	ko:K08985
WIV41331.1	mnmA	TRZ/ATZ family hydrolase	-0.288569	-0.141728	-0.228028	NC	NC	NC	1	J	ko:K00566
WIV39111.1	rihA	glutamine synthetase family protein	-0.549642	-0.386306	-0.496037	NC	NC	NC	1	G	ko:K01239,ko:K01250
WIV40784.1	mtaD	Hsp20 family protein	-0.0665977	-0.222392	0.0215332	NC	NC	NC	1	F	ko:K12960,ko:K18456
WIV39274.1	puuA	DUF2333 family protein	0.30764	0.386531	0.517915	NC	NC	NC	1	E	ko:K01915,ko:K09470
WIV40819.1	ibpA	methionyl-tRNA formyltransferase	0.167692	-0.284417	-0.280928	NC	NC	NC	1	O	ko:K04080
WIV38246.1	-	nitroreductase family protein	-0.351005	-0.0836579	0.147933	NC	NC	NC	1	S	-
WIV41382.1	-	phenazine-1-carboxylate N-methyltransferase PhzM	0.518873	0.491055	0.51134	NC	NC	NC	1	S	ko:K07078
WIV37815.1	nadC	50S ribosomal protein L2	-0.632268	-0.760425	-0.763581	NC	NC	NC	1	H	ko:K00767
WIV39709.1	-	D-glycerate dehydrogenase	0.409644	-0.195724	-0.195724	NC	NC	NC	1	J	ko:K21103
WIV41740.1	ghrB	LemA family protein	0.159896	0.107429	0.432026	NC	NC	NC	1	CH	ko:K00032,ko:K00090
WIV37230.1	dapA	two-component system response regulator AmgR	-0.511161	-0.488619	-0.617203	NC	NC	NC	1	E	ko:K01714
WIV39513.1	-	PLP-dependent cysteine synthase family protein	-0.369234	-0.462343	-0.420218	NC	NC	NC	1	S	ko:K03744
WIV38606.1	ompR	RsiV family protein	-0.847125	-0.862893	-0.6158	NC	NC	NC	1	KT	ko:K07659
WIV37176.1	cysM	putative selenate ABC transporter substrate-binding protein	-0.0899634	-0.121243	0.17436	NC	NC	NC	1	E	ko:K01738
WIV38375.1	-	quinone-dependent dihydroorotate dehydrogenase	-0.976541	0.21901	0.00472241	NC	NC	NC	1	S	-
WIV40613.1	phnD	recombinase RecA	-0.449215	-0.45913	-0.768674	NC	NC	NC	1	P	ko:K02044
WIV40892.1	pyrD	30S ribosomal protein S12 methylthiotransferase RimO	0.527247	0.486725	0.718051	NC	NC	NC	1	F	ko:K00254
WIV40326.1	recA	nitronate monooxygenase family protein	0.543443	0.522227	0.721536	NC	NC	NC	1	L	ko:K03553
WIV37318.1	rimO	D-alanine--D-alanine ligase	-0.540138	-0.571427	-0.636117	NC	NC	NC	1	J	ko:K14441
WIV39633.1	-	serine hydroxymethyltransferase	0.658566	0.57299	0.507402	NC	NC	NC	1	S	ko:K00459
WIV37703.1	ddl	imidazole glycerol phosphate synthase subunit HisH	-0.551015	-0.422691	-0.283793	NC	NC	NC	1	F	ko:K01921
WIV41563.1	glyA3	acetyl-CoA C-acyltransferase FadA	-0.133938	0.344946	0.0206736	NC	NC	NC	1	E	ko:K00600
WIV38547.1	hisH	phospholipase D family protein	-0.203872	0.0762356	-0.23644	NC	NC	NC	1	E	ko:K02501
WIV40929.1	fadA	MoxR family ATPase	-0.290726	-0.31782	0.0696055	NC	NC	NC	1	I	ko:K00632
WIV40164.1	-	pyridoxal phosphate-dependent aminotransferase	0.396253	0.456626	0.792675	NC	NC	NC	1	-	-
WIV37617.1	-	DNA-binding protein	-0.756034	-0.535411	-0.296039	NC	NC	NC	1	S	ko:K03924
WIV41788.1	-	aminotransferase class V-fold PLP-dependent enzyme	-0.746552	-0.631074	-0.738559	NC	NC	NC	1	S	-
WIV36215.1	mccA	pyridoxal phosphate-dependent aminotransferase	0.0845335	0.418143	0.351472	NC	NC	NC	1	I	ko:K01968,ko:K13777
WIV40983.1	-	spermidine-binding protein SpuE	0.615502	0.676578	0.520832	NC	NC	NC	1	E	-
WIV40110.1	ybdL	type I-F CRISPR-associated protein Csy1	-0.276654	-0.0492435	-0.276654	NC	NC	NC	1	E	ko:K14287
WIV39279.1	potF2	glycosyltransferase	0.0359943	-0.130232	0.158065	NC	NC	NC	1	E	ko:K11073
WIV41589.1	csy1	CoA-acylating methylmalonate-semialdehyde dehydrogenase	-0.610649	-0.667924	-0.455195	NC	NC	NC	1	S	ko:K19127
WIV38408.1	-	SpoIIE family protein phosphatase	0.176487	0.0284697	0.285966	NC	NC	NC	1	M	-
WIV39099.1	mmsA	DUF853 family protein	-0.188445	0.357983	0.551202	NC	NC	NC	1	C	ko:K00140
WIV41150.1	rssB	multidrug efflux RND transporter periplasmic adaptor subunit MuxA	0.286304	-0.539929	0.0687128	NC	NC	NC	1	KT	ko:K02485,ko:K07315
WIV37602.1	yjgR	xanthine dehydrogenase family protein molybdopterin-binding subunit	-0.602996	-0.536501	-0.735473	NC	NC	NC	1	S	ko:K06915
WIV41473.1	mdtA	phosphate ABC transporter ATP-binding protein PstB	-0.255655	-0.0955777	0.521953	NC	NC	NC	1	M	ko:K07799,ko:K21135
WIV38024.1	-	serine/threonine protein kinase	-0.363136	0.139664	0.379426	NC	NC	NC	1	C	-
WIV38770.1	pstB	methyl-accepting chemotaxis protein	0.40874	-0.0721498	0.514573	NC	NC	NC	1	P	ko:K02036
WIV39464.1	srkA	tRNA (N6-isopentenyl adenosine(37)-C2)-methylthiotransferase MiaB	-0.549636	-0.470156	-0.631048	NC	NC	NC	1	F	-
WIV39930.1	miaB	ABC transporter ATP-binding protein	-0.190184	0.034081	0.47554	NC	NC	NC	1	J	ko:K06168
WIV38093.1	yebT	ABC transporter substrate-binding protein	0.567475	0.311461	0.379848	NC	NC	NC	1	Q	ko:K06192
WIV36419.1	yejF	xanthine dehydrogenase family protein molybdopterin-binding subunit	0.548204	0.27208	0.380604	NC	NC	NC	1	P	ko:K13896
WIV37792.1	dppA	two-component system sensor histidine kinase GacS	-0.548521	0.13445	0.155689	NC	NC	NC	1	E	ko:K12368
WIV36627.1	-	class I SAM-dependent DNA methyltransferase	0.893913	0.760459	0.760459	NC	NC	NC	1	C	-
WIV37306.1	barA	autotransporter assembly complex family protein	-0.307281	-0.444785	-0.596788	NC	NC	NC	1	T	ko:K07678
WIV40163.1	-	ABC transporter substrate-binding protein	0.383472	0.876425	0.811655	NC	NC	NC	1	V	-
WIV41458.1	ytfM	FimV/HubP family polar landmark protein	-0.67611	-0.815968	-0.923548	NC	NC	NC	1	M	ko:K07278
WIV40587.1	fimV	FAD-dependent oxidoreductase	-0.00749454	-0.243729	-0.100604	NC	NC	NC	1	NU	ko:K08086
WIV41854.1	glgX	succinate dehydrogenase iron-sulfur subunit	0.378512	0.485427	0.34645	NC	NC	NC	1	G	ko:K01200,ko:K01214
WIV40231.1	spdH	OmpA family protein	0.413302	0.873207	0.880761	NC	NC	NC	1	H	ko:K00316
WIV36644.1	sdhB	alpha-ketoacid dehydrogenase subunit beta	-0.818627	-0.696702	-0.598637	NC	NC	NC	1	C	ko:K00240
WIV37116.1	yfiB	bifunctional demethylmenaquinone methyltransferase/2-methoxy-6-polyprenyl-1,4-benzoquinol methylase UbiE	-0.1625	-0.47052	-0.538649	NC	NC	NC	1	M	-
WIV40509.1	pdhB	hypothetical protein P4A98_24690	0.198904	0.41055	0.355584	NC	NC	NC	1	C	ko:K00162
WIV38467.1	ubiE	nucleoid-associated protein YejK	-0.0531497	-0.254465	-0.155418	NC	NC	NC	1	H	ko:K03183
WIV37913.1	-	UTP--glucose-1-phosphate uridylyltransferase GalU	-0.133965	-0.0851275	-0.583979	NC	NC	NC	1	-	-
WIV40055.1	ndpA	RNase adapter RapZ	-0.251685	-0.220854	-0.0710053	NC	NC	NC	1	S	ko:K06899
WIV36203.1	galU	thiol peroxidase	0.0296252	0.281868	0.281868	NC	NC	NC	1	M	ko:K00963
WIV41469.1	tpx	SDR family oxidoreductase	-0.468465	-0.297957	-0.707566	NC	NC	NC	1	O	ko:K11065
WIV38993.1	aroE	pyridoxamine 5'-phosphate oxidase	-0.957965	-0.580578	-0.747458	NC	NC	NC	1	E	ko:K00014
WIV38311.1	sdh	polyamine aminopropyltransferase	-0.340774	0.142512	-0.0603726	NC	NC	NC	1	S	ko:K15373,ko:K16066
WIV37189.1	pdxH	rubredoxin-NAD(+) reductase AlkT	-0.577248	-0.368106	-0.42929	NC	NC	NC	1	H	ko:K00275
WIV36536.1	speE	bacterioferritin	0	-0.0161648	-0.0202345	NC	NC	NC	1	E	ko:K00797
WIV38753.1	rubB	class 1 fructose-bisphosphatase	0.31797	0.519834	0.42161	NC	NC	NC	1	C	ko:K05297
WIV38284.1	IV02_12050	branched-chain-amino-acid transaminase	-0.855446	-0.154886	-0.550814	NC	NC	NC	1	P	ko:K03594
WIV38514.1	fbp	pyruvate, water dikinase regulatory protein	-0.90385	-0.637655	-0.756029	NC	NC	NC	1	G	ko:K03841
WIV38417.1	ilvE	UDP-N-acetylmuramate--L-alanine ligase	0.918596	0.578954	0.88976	NC	NC	NC	1	E	ko:K00826
WIV36455.1	ydiA	peroxiredoxin	0.400864	0.0630787	0.14311	NC	NC	NC	1	S	ko:K09773
WIV37704.1	murC	acetyl-CoA carboxylase, carboxyltransferase subunit beta	0.220842	-0.112768	0.0944647	NC	NC	NC	1	M	ko:K01924
WIV37232.1	bcp	2-aminobenzoylacetyl-CoA thioesterase PqsE	0.0171606	-0.300509	-0.365744	NC	NC	NC	1	O	ko:K03564
WIV40833.1	accD	DUF1302 domain-containing protein	0.142253	0.259292	0.742933	NC	NC	NC	1	I	ko:K01963
WIV37240.1	-	fumarylacetoacetase	0.272731	0.119961	0.0248034	NC	NC	NC	1	S	ko:K20257
WIV41901.1	gbt	AAA family ATPase	-0.0819416	0.337772	0.221127	NC	NC	NC	1	M	-
WIV36219.1	fahA	flagellar synthesis regulator FleN	0.590296	0.584963	0.7176	NC	NC	NC	1	Q	ko:K01555
WIV38441.1	damX	NAD(P)-dependent oxidoreductase	0.67084	0.31034	0.153157	NC	NC	NC	1	U	ko:K03112
WIV36775.1	fleN	uracil phosphoribosyltransferase	0.652229	0.586641	0.976293	NC	NC	NC	1	D	ko:K04562
WIV37500.1	-	glutamine-hydrolyzing carbamoyl-phosphate synthase small subunit	-0.235488	0.02584	-0.580624	NC	NC	NC	1	S	ko:K07118
WIV38051.1	upp	TAXI family TRAP transporter solute-binding subunit	-0.510615	-0.36059	-0.405819	NC	NC	NC	1	F	ko:K00761
WIV38164.1	carA	ribulose-phosphate 3-epimerase	-0.541671	-0.52413	-0.591037	NC	NC	NC	1	F	ko:K01956
WIV40056.1	-	cysteine synthase A	-0.811197	-0.858118	-0.858118	NC	NC	NC	1	S	-
WIV39585.1	rpe	NAD(P)H-dependent glycerol-3-phosphate dehydrogenase	-0.171611	-0.202308	-0.425563	NC	NC	NC	1	G	ko:K01783
WIV41249.1	cysK	flagellar motor protein MotB	0.526069	0.163499	0.250962	NC	NC	NC	1	E	ko:K01738
WIV36616.1	gpsA	ABC transporter substrate-binding protein	-0.25573	-0.282202	-0.374124	NC	NC	NC	1	I	ko:K00057
WIV38356.1	motB	triclosan efflux RND transporter adaptor protein TriA	-0.651182	-0.382693	-0.565263	NC	NC	NC	1	N	ko:K02557
WIV38724.1	-	CoA-acylating methylmalonate-semialdehyde dehydrogenase	0.330587	0.153209	0.347751	NC	NC	NC	1	E	ko:K02035,ko:K12368
WIV39124.1	-	indole-3-glycerol phosphate synthase TrpC	-0.608777	-0.317148	-0.581774	NC	NC	NC	1	D	ko:K21136
WIV37494.1	mmsA3	chemotaxis response regulator protein-glutamate methylesterase	0.612977	0.40439	0.848521	NC	NC	NC	1	C	ko:K00140
WIV39624.1	trpC	anthraniloyl-CoA anthraniloyltransferase	-0.0846972	-0.146389	-0.210838	NC	NC	NC	1	E	ko:K01609
WIV36770.1	cheB	flagellar protein MotY	-0.228477	-0.663572	-0.449448	NC	NC	NC	1	NT	ko:K03412
WIV37241.1	-	cytochrome-c oxidase, cbb3-type subunit III	0.281413	0.378512	0.614257	NC	NC	NC	1	I	ko:K18003,ko:K22317
WIV40416.1	motY	gamma-glutamyltransferase	-0.215869	-0.0852852	-0.246566	NC	NC	NC	1	M	ko:K21218
WIV36679.1	ccoP	NADPH-dependent 7-cyano-7-deazaguanine reductase QueF	-0.100929	0.165586	0.397877	NC	NC	NC	1	C	ko:K00406
WIV39340.1	ggt	alanine racemase	0.379153	0.135227	0.286471	NC	NC	NC	1	M	ko:K00681
WIV41142.1	queF	acyl-CoA dehydrogenase	-0.14505	-0.0253111	-0.173065	NC	NC	NC	1	S	ko:K06879,ko:K09457
WIV38709.1	alr	alpha,alpha-trehalase TreA	0.109163	0.427583	0.350621	NC	NC	NC	1	E	ko:K01775
WIV37642.1	-	oxaloacetate decarboxylase	-0.0269112	-0.262442	-0.435925	NC	NC	NC	1	I	-
WIV41598.1	treA	type VI secretion system contractile sheath large subunit	-0.021321	-0.0723307	-0.336107	NC	NC	NC	1	G	ko:K01194
WIV38276.1	bcpA	lipopolysaccharide heptosyltransferase II	0.622227	0.908531	0.841417	NC	NC	NC	1	G	ko:K01003
WIV39053.1	impC	iron ABC transporter substrate-binding protein	-0.303218	-0.356733	-0.52561	NC	NC	NC	1	S	ko:K11900
WIV38416.1	rfaF	zinc-binding alcohol dehydrogenase family protein	0.574767	0.444577	0.814594	NC	NC	NC	1	M	ko:K02843
WIV38092.1	fbpA	crotonase/enoyl-CoA hydratase family protein	-0.684746	-0.739279	-0.540568	NC	NC	NC	1	P	ko:K02012
WIV37372.1	-	flagellar hook-associated protein FlgL	-0.0959244	-0.189034	-0.169925	NC	NC	NC	1	C	-
WIV36405.1	Ech1	multicopper oxidase family protein	0.0819814	-0.206617	-0.06866	NC	NC	NC	1	I	ko:K01692
WIV40173.1	cueO	YeaH/YhbH family protein	0.298762	0.48816	0.515211	NC	NC	NC	1	Q	ko:K08100,ko:K14588
WIV39566.1	yeaH	HDOD domain-containing protein	0.623111	0.285283	0.542596	NC	NC	NC	1	S	ko:K09786
WIV40574.1	-	phosphotransferase family protein	0.726006	0.597902	0.638544	NC	NC	NC	1	M	-
WIV38358.1	-	DUF2599 domain-containing protein	0.118181	0.181607	0.0687128	NC	NC	NC	1	T	-
WIV36397.1	-	acyl-CoA thioesterase II	-0.0328238	-0.0788223	-0.0602465	NC	NC	NC	1	S	-
WIV36310.1	-	FecR domain-containing protein	-0.215729	0.282202	0.325486	NC	NC	NC	1	N	-
WIV41071.1	-	TonB-dependent ferrichrome receptor FiuA	0.54201	0.384713	0.382944	NC	NC	NC	1	I	ko:K01073
WIV39877.1	-	signal recognition particle protein	0.571625	0.524716	0.487322	NC	NC	NC	1	S	-
WIV39448.1	fiuA	FMN-binding glutamate synthase family protein	-0.135352	-0.183446	-0.311202	NC	NC	NC	1	P	ko:K02014
WIV40197.1	ffh	glucans biosynthesis glucosyltransferase MdoH	0.310278	-0.10632	0.560256	NC	NC	NC	1	U	ko:K03106
WIV41886.1	HA62_33250	catabolite repressor/activator	0.36257	-0.0988177	0.51105	NC	NC	NC	1	E	-
WIV38481.1	mdoH	methyl-accepting chemotaxis protein	0.721068	0.258636	0.547141	NC	NC	NC	1	M	ko:K03669
WIV37584.1	tar	DNA/RNA non-specific endonuclease	0.285672	0.722147	-0.0105692	NC	NC	NC	1	NT	ko:K03406,ko:K05875
WIV38193.1	fabG	F0F1 ATP synthase subunit B	0.653866	0.162795	0.977671	NC	NC	NC	1	IQ	ko:K00059
WIV38587.1	ydeP	transcription elongation factor GreA	0.0808802	0.109571	-0.109106	NC	NC	NC	1	C	ko:K00123
WIV38957.1	atpF	phenazine biosynthesis protein PhzB	-0.626475	-0.33004	-0.429063	NC	NC	NC	1	C	ko:K02109
WIV36324.1	phzB	orotate phosphoribosyltransferase	0.286713	-0.75412	-0.806843	NC	NC	NC	1	S	ko:K20260
WIV39922.1	lptE	cupin domain-containing protein	-0.250227	-0.272253	-0.652208	NC	NC	NC	1	M	ko:K03643
WIV38735.1	pyrE	two-component system response regulator PhoP	0.461772	0.480357	0.435819	NC	NC	NC	1	F	ko:K00762
WIV41327.1	ycfD	aspartate carbamoyltransferase catalytic subunit	-0.288968	0.234465	0.160465	NC	NC	NC	1	S	ko:K18850
WIV37057.1	phoP	M18 family aminopeptidase	-0.893834	-0.412126	-0.459432	NC	NC	NC	1	KT	ko:K07660
WIV39381.1	pyrB	S-(hydroxymethyl)glutathione dehydrogenase/class III alcohol dehydrogenase	0.884864	0.427281	0.935745	NC	NC	NC	1	F	ko:K00609
WIV40685.1	apeB	nucleoside-diphosphate kinase	0.671186	0.441585	0.676353	NC	NC	NC	1	E	ko:K01267
WIV40315.1	adhC	cysteine hydrolase family protein	0.537474	0.537474	0.437532	NC	NC	NC	1	C	ko:K00121
WIV40101.1	ndk	SDR family oxidoreductase	-0.617913	-0.534657	-0.800391	NC	NC	NC	1	F	ko:K00940
WIV36547.1	-	SDR family oxidoreductase	0.229304	0.15775	-0.149984	NC	NC	NC	1	Q	-
WIV40499.1	Hsd17b4	ribose-5-phosphate isomerase RpiA	0.474752	0.164782	0.498569	NC	NC	NC	1	IQ	-
WIV36877.1	-	cell division protein ZipA	0.369695	0.224432	0.0628877	NC	NC	NC	1	IQ	-
WIV39308.1	rpiA	thiopurine S-methyltransferase	-0.60224	-0.392317	-0.610958	NC	NC	NC	1	G	ko:K01807
WIV41108.1	tpm	formyltetrahydrofolate deformylase	0.590383	0.383932	0.230387	NC	NC	NC	1	Q	ko:K00569
WIV37609.1	purU	low specificity L-threonine aldolase	0.0813001	0.222392	0.476438	NC	NC	NC	1	F	ko:K01433
WIV37610.1	mvaT	outer membrane protein OprG	-0.388646	-0.364156	-0.431407	NC	NC	NC	1	S	-
WIV38815.1	ltaE	cytosine deaminase	0.485427	0.654988	0.649159	NC	NC	NC	1	E	ko:K01620
WIV39847.1	ompW	exodeoxyribonuclease III	-0.275265	-0.433897	-0.735405	NC	NC	NC	1	M	ko:K07275
WIV39416.1	codA	acyl-CoA dehydrogenase family protein	-0.410712	-0.343205	-0.0597062	NC	NC	NC	1	F	ko:K01485
WIV38736.1	crc	3-oxoacyl-ACP reductase FabG	0.295665	0.0500407	-0.117836	NC	NC	NC	1	L	ko:K01142
WIV41449.1	-	MoxR family ATPase	-0.386183	0.295456	0.241008	NC	NC	NC	1	I	-
WIV40974.1	fabG	NAD(P)H-dependent anabolic L-arginine dehydrogenase DauB	-0.379792	0.0344884	-0.281771	NC	NC	NC	1	IQ	ko:K00059
WIV40875.1	moxR	aldo/keto reductase	0.0920756	-0.0208185	-0.0851395	NC	NC	NC	1	S	ko:K03924
WIV40042.1	-	50S ribosomal protein L4	-0.846058	-0.268379	-0.323444	NC	NC	NC	1	E	ko:K19744
WIV37435.1	yeaE	bifunctional 4-hydroxy-2-oxoglutarate aldolase/2-dehydro-3-deoxy-phosphogluconate aldolase	-0.133447	-0.292467	-0.486828	NC	NC	NC	1	S	-
WIV40773.1	eda	glyoxalase/bleomycin resistance/extradiol dioxygenase family protein	0.622815	0.695666	0.662499	NC	NC	NC	1	G	ko:K01625
WIV36337.1	-	acireductone synthase	0.0654531	0.315828	-0.557826	NC	NC	NC	1	-	-
WIV40818.1	-	NUDIX hydrolase	0.121501	0.315879	0.291426	NC	NC	NC	1	E	-
WIV36539.1	mtnC	glutamate 5-kinase	-0.833028	-0.719372	-0.9141	NC	NC	NC	1	E	ko:K09880
WIV37968.1	proB	23S rRNA (adenine(2030)-N(6))-methyltransferase RlmJ	0.158065	0.22456	0.171611	NC	NC	NC	1	E	ko:K00931
WIV40185.1	nagA	membrane-bound lytic murein transglycosylase MltF	-0.701451	-0.827381	-0.703646	NC	NC	NC	1	G	ko:K01443
WIV38423.1	rlmJ	alanine racemase	-0.263896	-0.0571004	-0.203142	NC	NC	NC	1	S	ko:K07115
WIV40178.1	mltF	cyclohexadienyl dehydratase	-0.226389	-0.309263	-0.568593	NC	NC	NC	1	M	ko:K18691
WIV38334.1	alr	winged helix-turn-helix domain-containing protein	0.619314	0.674809	0.661134	NC	NC	NC	1	E	ko:K01775
WIV40450.1	pheC	ATP phosphoribosyltransferase	-0.386917	-0.339206	-0.056034	NC	NC	NC	1	ET	ko:K01713
WIV37079.1	rstA	acetate--CoA ligase	-0.30229	-0.272337	-0.689572	NC	NC	NC	1	T	ko:K07661
WIV37741.1	hisG	class I SAM-dependent methyltransferase	-0.434403	-0.405451	-0.192645	NC	NC	NC	1	F	ko:K00765
WIV38140.1	acsA	chemotaxis protein CheA	0.240398	0.157541	0.411069	NC	NC	NC	1	H	ko:K01895
WIV36364.1	-	inorganic triphosphatase	0.438353	0.369757	0.176753	NC	NC	NC	1	H	-
WIV39146.1	cheA	peptidase	-0.681381	-0.779295	-0.579072	NC	NC	NC	1	NT	ko:K03407
WIV38615.1	ygiF	AhpA/YtjB family protein	-0.342888	-0.227952	-0.0393742	NC	NC	NC	1	S	ko:K18446
WIV36490.1	-	TIM barrel protein	-0.127379	-0.5091	-0.336679	NC	NC	NC	1	O	ko:K07395
WIV41743.1	kguE	2-hydroxyacid dehydrogenase	-0.723916	0.10188	0.535125	NC	NC	NC	1	G	-
WIV37479.1	nadB	gamma-glutamyltransferase family protein	0.620586	0.277985	0.273018	NC	NC	NC	1	H	ko:K00278
WIV38029.1	hprA	3'(2'),5'-bisphosphate nucleotidase CysQ	-0.578268	0.128324	-0.408343	NC	NC	NC	1	CH	ko:K00018
WIV39131.1	ggt_1	folate-binding protein YgfZ	-0.0059006	-0.428843	-0.374396	NC	NC	NC	1	E	ko:K00681
WIV37482.1	ygfZ	transporter substrate-binding domain-containing protein	-0.61891	-0.140863	-0.0339473	NC	NC	NC	1	S	ko:K06980
WIV40742.1	-	multidrug efflux RND transporter outer membrane subunit OpmB	-0.240051	-0.0646091	-0.143836	NC	NC	NC	1	Q	ko:K02067
WIV41041.1	-	transporter substrate-binding domain-containing protein	-0.417897	-0.163156	-0.423634	NC	NC	NC	1	ET	ko:K02030
WIV41476.1	-	crotonase/enoyl-CoA hydratase family protein	-0.699295	-0.441227	-0.941656	NC	NC	NC	1	MU	-
WIV38480.1	-	pirin family protein	0.223597	0.402326	0.39379	NC	NC	NC	1	ET	ko:K02030
WIV40500.1	-	flagellar basal body P-ring protein FlgI	-0.291363	-0.332823	0.264703	NC	NC	NC	1	I	ko:K01692
WIV37153.1	flgI	c-type cytochrome	-0.186413	0.923526	0.0446394	NC	NC	NC	1	N	ko:K02394
WIV38426.1	kefA	fatty acid cis/trans isomerase	0.127171	-0.31824	-0.349267	NC	NC	NC	1	M	ko:K05802,ko:K22051
WIV37974.1	-	protease SohB	0.140373	0.10164	-0.0812238	NC	NC	NC	1	C	ko:K19713
WIV36379.1	cti	aldehyde dehydrogenase family protein	-0.314109	-0.657313	-0.464668	NC	NC	NC	1	M	-
WIV36394.1	sohB	patatin-like phospholipase PlpD	-0.274507	-0.174396	-0.0883559	NC	NC	NC	1	OU	ko:K04774
WIV37210.1	pcd	glycerophosphodiester phosphodiesterase	0.289733	0.307931	0.289733	NC	NC	NC	1	C	ko:K00128
WIV40588.1	plpD	SDR family oxidoreductase	-0.296982	0.0440552	-0.406859	NC	NC	NC	1	M	ko:K07001
WIV40951.1	ugpQ	1,4-alpha-glucan branching protein GlgB	-0.114106	-0.420533	-0.0731347	NC	NC	NC	1	C	ko:K01126
WIV40817.1	ygfF	LysR family transcriptional regulator	-0.499926	-0.568131	-0.630576	NC	NC	NC	1	IQ	-
WIV36081.1	glgB	flagellar protein export ATPase FliI	0.522554	0.0917925	0.213035	NC	NC	NC	1	G	ko:K00700
WIV40725.1	IV02_08490	beta-glucosidase BglX	-0.540783	-0.312514	-0.232661	NC	NC	NC	1	K	-
WIV37133.1	fliI	cation-transporting P-type ATPase	-0.20986	-0.200853	-0.59018	NC	NC	NC	1	NU	ko:K02412
WIV36497.1	bglX	ribosome-associated ATPase/putative transporter RbbA	-0.909307	-0.868045	-0.998515	NC	NC	NC	1	G	ko:K05349
WIV36800.1	ctpF	aspartate aminotransferase family protein	0.752749	0.0496308	0.124328	NC	NC	NC	1	P	ko:K01537
WIV38720.1	aptA	DNA topoisomerase IV subunit A	0.815499	0.643183	0.747019	NC	NC	NC	1	E	ko:K00822
WIV37151.1	flgK	triclosan efflux RND transporter adaptor protein TriB	0.870717	0.320024	0.810522	NC	NC	NC	1	N	ko:K02396
WIV38367.1	parC	2-octaprenyl-6-methoxyphenyl hydroxylase	0.361908	0.548742	0.616412	NC	NC	NC	1	L	ko:K02621
WIV39125.1	-	chromosome segregation protein SMC	-0.170652	-0.239951	-0.123417	NC	NC	NC	1	M	ko:K21137
WIV38629.1	ubiH	long-chain-fatty-acid--CoA ligase FadD2	0.263034	-0.0436824	0.283974	NC	NC	NC	1	CH	ko:K03185,ko:K18800
WIV36703.1	smc	aspartate aminotransferase family protein	-0.583928	-0.596392	0.0205516	NC	NC	NC	1	D	ko:K03529
WIV40628.1	fadD2	aliphatic amidase	-0.67319	-0.739685	-0.622115	NC	NC	NC	1	IQ	ko:K01897
WIV41793.1	ectB	GTPase	0.760425	0.984146	0.960034	NC	NC	NC	1	E	ko:K00836
WIV40563.1	amiE	helix-turn-helix transcriptional regulator	-0.306103	-0.603647	-0.144948	NC	NC	NC	1	S	ko:K01426,ko:K01455
WIV38005.1	yjiA	50S ribosomal protein L25/general stress protein Ctc	-0.119714	-0.287282	-0.243926	NC	NC	NC	1	S	-
WIV38076.1	ctc	UMP kinase	-0.568884	-0.567041	-0.19977	NC	NC	NC	1	J	ko:K02897
WIV40997.1	cobW	adenosylmethionine decarboxylase	-0.688539	-0.409255	-0.860917	NC	NC	NC	1	S	ko:K02234
WIV40290.1	pyrH	lipopolysaccharide transport periplasmic protein LptA	0.132307	0.0946369	0.260315	NC	NC	NC	1	F	ko:K09903
WIV39627.1	speD	Hsp33 family molecular chaperone HslO	-0.688539	-0.256098	-0.341616	NC	NC	NC	1	E	ko:K01611
WIV37752.1	lptA	50S ribosomal protein L9	0.531664	0.451937	0.473632	NC	NC	NC	1	S	ko:K09774
WIV38600.1	hslO	3',5'-cyclic-AMP phosphodiesterase	-0.660514	-0.366782	-0.665694	NC	NC	NC	1	O	ko:K04083
WIV38336.1	rplI	alpha/beta hydrolase	0.156726	0.0916305	0.18474	NC	NC	NC	1	J	ko:K02939
WIV41241.1	cpo	dTDP-4-dehydrorhamnose 3,5-epimerase	0.227177	-0.0225426	-0.216811	NC	NC	NC	1	I	ko:K00433
WIV39984.1	phoH2	S-formylglutathione hydrolase	-0.207727	-0.139163	0.131965	NC	NC	NC	1	T	ko:K07175
WIV38570.1	rfbC	(d)CMP kinase	0.931287	0.128324	0.257432	NC	NC	NC	1	M	ko:K01790
WIV40316.1	fghA	oxidoreductase	0.509705	0.460361	0.504305	NC	NC	NC	1	S	ko:K01070
WIV40791.1	cmk	2,3,4,5-tetrahydropyridine-2,6-dicarboxylate N-succinyltransferase	-0.840559	-0.509949	-0.789233	NC	NC	NC	1	F	ko:K00945
WIV39895.1	yraR	NAD-dependent epimerase/dehydratase family protein	-0.898062	-0.476438	-0.631431	NC	NC	NC	1	GM	-
WIV40278.1	dapD	HIT domain-containing protein	0.183503	0.361291	0.416955	NC	NC	NC	1	E	ko:K00674
WIV39845.1	-	tol-pal system protein YbgF	-0.939414	-0.816748	-0.893317	NC	NC	NC	1	M	ko:K01784
WIV37274.1	hit1	hypothetical protein P4A98_19065	-0.644586	-0.534739	-0.464551	NC	NC	NC	1	FG	-
WIV37260.1	cpoB	ribonuclease E activity regulator RraA	-0.474372	-0.368243	-0.612977	NC	NC	NC	1	D	-
WIV36844.1	-	D-alanyl-D-alanine carboxypeptidase family protein	-0.147677	-0.273994	-0.577185	NC	NC	NC	1	-	-
WIV36452.1	rraA	peptidoglycan-binding protein LysM	-0.193538	-0.400538	-0.796467	NC	NC	NC	1	H	ko:K02553
WIV39912.1	dacA	histidinol-phosphate transaminase	0.0896372	0	0.339089	NC	NC	NC	1	M	ko:K07258
WIV38584.1	ygaU	pyridoxine 5'-phosphate synthase	0.123989	-0.0201779	-0.0972255	NC	NC	NC	1	S	-
WIV37739.1	hisC	porphobilinogen synthase	-0.470397	-0.635456	-0.694158	NC	NC	NC	1	E	ko:K00817
WIV37467.1	pdxJ	N-formylglutamate deformylase	0.0911479	0.132392	0.129377	NC	NC	NC	1	H	ko:K03474
WIV38649.1	hemB	50S ribosomal protein L3	0.471993	0.375778	0.540165	NC	NC	NC	1	H	ko:K01698
WIV38495.1	hutG	ABC-type transport auxiliary lipoprotein family protein	-0.481492	-0.333468	-0.227144	NC	NC	NC	1	E	ko:K01458,ko:K01479
WIV40741.1	-	succinyldiaminopimelate transaminase	-0.317267	-0.254655	-0.550364	NC	NC	NC	1	S	ko:K18480
WIV40207.1	hom	HAD family phosphatase	0.201996	-0.0337488	0.0329773	NC	NC	NC	1	E	ko:K00003,ko:K12524
WIV40285.1	dapC	HAD family phosphatase	-0.767477	-0.370447	-0.651153	NC	NC	NC	1	E	ko:K14261,ko:K14267
WIV41894.1	YPO1315	amidohydrolase	-0.371969	-0.31259	-0.433897	NC	NC	NC	1	E	-
WIV39314.1	-	glutathione S-transferase family protein	-0.109624	0.134301	0.22741	NC	NC	NC	1	E	-
WIV40111.1	yafV	HugZ family protein	-0.41792	-0.476814	-0.576349	NC	NC	NC	1	S	ko:K11206,ko:K13566
WIV37695.1	-	sulfate ABC transporter substrate-binding protein	0.0381832	-0.253119	-0.296587	NC	NC	NC	1	O	ko:K00799
WIV37682.1	-	class I SAM-dependent methyltransferase	-0.509788	-0.355875	-0.519374	NC	NC	NC	1	P	ko:K07226
WIV36737.1	sbp	agmatine deiminase	-0.761061	-0.408085	-0.477088	NC	NC	NC	1	P	ko:K02048
WIV37006.1	-	30S ribosomal protein S5	0.239007	0.136321	0.205584	NC	NC	NC	1	S	-
WIV39270.1	aguA	DUF4136 domain-containing protein	-0.901436	-0.484698	-0.692719	NC	NC	NC	1	E	ko:K10536
WIV39675.1	rpsE	putrescine-binding protein SpuD	-0.397592	-0.53579	-0.149665	NC	NC	NC	1	J	ko:K02988
WIV38200.1	-	orotidine-5'-phosphate decarboxylase	0.245307	-0.0570811	-0.265524	NC	NC	NC	1	S	-
WIV39278.1	potF1	DUF1302 domain-containing protein	0.795801	0.90151	0.778828	NC	NC	NC	1	E	ko:K11073
WIV41066.1	pyrF	dihydroorotase	0.372114	0.467533	0.321928	NC	NC	NC	1	F	ko:K01591
WIV39980.1	-	16S rRNA (cytosine(1402)-N(4))-methyltransferase RsmH	-0.36995	-0.152003	-0.226405	NC	NC	NC	1	M	-
WIV37713.1	rsmH	bifunctional O-acetylhomoserine aminocarboxypropyltransferase/cysteine synthase	0.251694	0.411645	0.535719	NC	NC	NC	1	M	ko:K03438
WIV40069.1	-	amino-acid N-acetyltransferase	-0.325345	-0.437974	-0.746097	NC	NC	NC	1	S	ko:K01989
WIV38429.1	metY	ferredoxin--NADP reductase	0.17358	-0.0778195	-0.186072	NC	NC	NC	1	E	ko:K01740
WIV38610.1	argA	SDR family oxidoreductase	0.288569	-0.175087	0.605427	NC	NC	NC	1	E	ko:K14682
WIV36398.1	HA62_15005	tRNA pseudouridine(55) synthase TruB	0.455104	0.398073	0.710664	NC	NC	NC	1	IQ	-
WIV37346.1	argT3	FAD-binding oxidoreductase	-0.780687	-0.473632	-0.574236	NC	NC	NC	1	ET	ko:K02030,ko:K10022
WIV41171.1	ordL	arginine/ornithine transport ATP-binding protein AotP	0.328864	0.318448	-0.319757	NC	NC	NC	1	E	ko:K09471
WIV36472.1	-	lipoprotein insertase outer membrane protein LolB	-0.359705	-0.974415	-0.381958	NC	NC	NC	1	H	ko:K00077
WIV37342.1	aotP	NADH-quinone oxidoreductase subunit NuoI	-0.0985404	0.0457311	0.33626	NC	NC	NC	1	E	ko:K10025
WIV38073.1	lolB	trans-acting enoyl reductase family protein	-0.376767	-0.502985	-0.470381	NC	NC	NC	1	M	ko:K02494
WIV41910.1	nuoI	Re/Si-specific NAD(P)(+) transhydrogenase subunit alpha	-0.566769	-0.814697	-0.703189	NC	NC	NC	1	C	ko:K00338
WIV37656.1	lys	membrane integrity-associated transporter subunit PqiC	0.348275	0.566794	0.612598	NC	NC	NC	1	S	-
WIV39161.1	pntAA	molybdenum cofactor biosynthesis protein B	0.122172	0.00836347	-0.0687128	NC	NC	NC	1	C	ko:K00324
WIV38366.1	-	lipocalin family protein	-0.308838	-0.201258	-0.554295	NC	NC	NC	1	S	ko:K09857
WIV40913.1	moaB	SMP-30/gluconolactonase/LRE family protein	0.263034	0.199123	0.267835	NC	NC	NC	1	H	ko:K03638
WIV36926.1	-	glycosyl transferase family protein	0.372224	0.485025	0.567041	NC	NC	NC	1	G	-
WIV40232.1	yebE	protein deglycase HchA	0.167651	0.00940891	-0.454916	NC	NC	NC	1	S	-
WIV41348.1	ybiB	septum site-determining protein MinC	-0.68966	-0.736966	-0.633076	NC	NC	NC	1	E	-
WIV37100.1	hchA	tRNA guanosine(34) transglycosylase Tgt	-0.383329	-0.421464	-0.460634	NC	NC	NC	1	S	ko:K05523
WIV40689.1	minC	ornithine carbamoyltransferase	-0.361336	0.302796	0.517163	NC	NC	NC	1	D	ko:K03610
WIV41883.1	tgt	Trk system potassium transporter TrkA	-0.207044	-0.224966	-0.0630787	NC	NC	NC	1	J	ko:K00773
WIV38984.1	trkA	DUF1329 domain-containing protein	0.264934	0.243419	0.279101	NC	NC	NC	1	P	ko:K03499
WIV38621.1	gcvT	arabinose-5-phosphate isomerase KdsD	0.261517	0.0579832	0.0796783	NC	NC	NC	1	E	ko:K00605
WIV40863.1	-	cAMP-binding protein CbpA	0.0710195	0.150679	0.441269	NC	NC	NC	1	S	-
WIV37749.1	kdsD	pyrroloquinoline quinone biosynthesis protein PqqB	0.300689	0.276027	0.250936	NC	NC	NC	1	M	ko:K06041
WIV38110.1	-	glutathione S-transferase N-terminal domain-containing protein	-0.18734	-0.00206838	-0.13647	NC	NC	NC	1	T	-
WIV36607.1	yfcG	rod shape-determining protein MreC	-0.271673	-0.448438	-0.0660892	NC	NC	NC	1	O	ko:K11209
WIV37964.1	ribF	bifunctional 23S rRNA (guanine(2069)-N(7))-methyltransferase RlmK/23S rRNA (guanine(2445)-N(2))-methyltransferase RlmL	0.649767	0.44124	0.546374	NC	NC	NC	1	H	ko:K11753
WIV37772.1	mreC	OsmC domain/YcaO domain-containing protein	-0.526695	-0.0787851	-0.607832	NC	NC	NC	1	M	ko:K03570
WIV40894.1	rlmL	TonB-dependent siderophore receptor PirA	0.0793156	0.179691	0.125808	NC	NC	NC	1	J	ko:K12297
WIV36297.1	ycaO	gamma-glutamyltransferase	0.227839	0.277167	0.382349	NC	NC	NC	1	O	ko:K09136
WIV36883.1	ggt_3	heavy metal translocating P-type ATPase	-0.589763	-0.296982	-0.526261	NC	NC	NC	1	M	ko:K00681
WIV40789.1	hisC	acetyl-CoA C-acetyltransferase	-0.270414	0.116609	0.456753	NC	NC	NC	1	E	ko:K00817
WIV40254.1	cadA	nitronate monooxygenase	0.661349	0.295077	0.278301	NC	NC	NC	1	P	ko:K01534
WIV38192.1	fadI	methyltransferase domain-containing protein	0.41944	0.503952	0.153766	NC	NC	NC	1	I	ko:K00626
WIV39716.1	-	aldehyde dehydrogenase family protein	0.397116	0.204471	0.0553271	NC	NC	NC	1	S	ko:K00459
WIV39534.1	-	formimidoylglutamate deiminase	-0.00965017	-0.176251	0.0238467	NC	NC	NC	1	Q	-
WIV38510.1	hutF	nucleotide 5'-monophosphate nucleosidase PpnN	-0.375212	-0.138605	-0.0447383	NC	NC	NC	1	F	ko:K05603
WIV39801.1	ygdH	CDP-6-deoxy-delta-3,4-glucoseen reductase	-0.193308	0.194963	0.384565	NC	NC	NC	1	S	ko:K06966
WIV38642.1	ascD	NAD(P)/FAD-dependent oxidoreductase	-0.401188	-0.182739	-0.275146	NC	NC	NC	1	C	ko:K00523,ko:K05368
WIV41344.1	rarA	type IV pilus assembly protein PilM	-0.195016	-0.159392	-0.0906793	NC	NC	NC	1	L	ko:K07478
WIV38551.1	-	exodeoxyribonuclease V subunit gamma	0.597714	0.264198	0.47742	NC	NC	NC	1	S	ko:K15736
WIV38448.1	pilM	UDP-N-acetylmuramate dehydrogenase	0.309955	0.986022	0.724993	NC	NC	NC	1	NU	ko:K02662
WIV37579.1	recC	alkyl hydroperoxide reductase subunit C	-0.0545335	0.488927	0.123858	NC	NC	NC	1	L	ko:K03583
WIV40965.1	murB	cytochrome-c oxidase, cbb3-type subunit II	0.584351	0.767797	0.690393	NC	NC	NC	1	M	ko:K00075
WIV39108.1	ahpC	M48 family metallopeptidase	0.0332762	0.0143553	-0.0943924	NC	NC	NC	1	O	ko:K03386
WIV36673.1	ccoO	50S ribosomal protein L24	0.356485	0.347923	0.406817	NC	NC	NC	1	C	ko:K00405
WIV38035.1	Z012_09445	RNA polymerase-binding protein DksA	-0.40439	-0.157952	-0.295456	NC	NC	NC	1	M	-
WIV39669.1	rplX	BON domain-containing protein	-0.791112	-0.604699	-0.213707	NC	NC	NC	1	J	ko:K02895
WIV38129.1	dksA	N-acetylmuramic acid 6-phosphate phosphatase MupP	-0.33573	-0.219736	-0.255257	NC	NC	NC	1	T	ko:K06204
WIV37719.1	yraP	transcriptional regulator MvaU	-0.0421018	-0.250323	-0.144222	NC	NC	NC	1	S	-
WIV41291.1	mvaT	protease PfpI	-0.553598	-0.388854	-0.56528	NC	NC	NC	1	S	-
WIV38044.1	IV02_13505	2-heptyl-4(1H)-quinolone synthase subunit PqsC	-0.270312	-0.312883	-0.386093	NC	NC	NC	1	M	ko:K07286
WIV37242.1	-	dienelactone hydrolase family protein	0.275007	0.604071	0.918386	NC	NC	NC	1	I	ko:K18002
WIV37287.1	VV2512	tRNA uridine-5-carboxymethylaminomethyl(34) synthesis enzyme MnmG	-0.0691836	0.0934109	-0.12597	NC	NC	NC	1	S	ko:K09938
WIV36631.1	-	ubiquinol-cytochrome c reductase iron-sulfur subunit	-0.335024	-0.446669	-0.688539	NC	NC	NC	1	Q	-
WIV38964.1	gidA	cytochrome-c peroxidase CcpA	0.905222	0.333556	0.878255	NC	NC	NC	1	D	ko:K03495
WIV37724.1	petA	ATP-dependent Clp protease proteolytic subunit	-0.253809	-0.237671	-0.375656	NC	NC	NC	1	C	ko:K00411
WIV37990.1	ccp	P-II family nitrogen regulator	-0.0824622	-0.125531	-0.395737	NC	NC	NC	1	C	ko:K00428
WIV40601.1	clpP2	undecaprenyldiphospho-muramoylpentapeptide beta-N-acetylglucosaminyltransferase	-0.354119	-0.387803	-0.294338	NC	NC	NC	1	OU	ko:K01358
WIV37705.1	murG	SDR family oxidoreductase	0.819983	0.584963	0.12229	NC	NC	NC	1	M	ko:K02563
WIV38082.1	can	ADP compounds hydrolase NudE	0.433857	0.364926	0.226716	NC	NC	NC	1	P	ko:K01673
WIV38747.1	-	OmpH family outer membrane protein	-0.563267	-0.500074	-0.353232	NC	NC	NC	1	GM	-
WIV38582.1	nudE	carbonic anhydrase	0.254719	-0.00998409	0.287696	NC	NC	NC	1	L	ko:K08312
WIV40297.1	ompH	M14 family metallopeptidase	0.0552295	0.0347654	0.16601	NC	NC	NC	1	M	ko:K06142
WIV39071.1	-	MetQ/NlpA family ABC transporter substrate-binding protein	0.280108	0.0696342	0.0995357	NC	NC	NC	1	P	ko:K01673
WIV37343.1	aotO	chitin-binding protein CbpD	-0.440791	0.123232	-0.0309603	NC	NC	NC	1	S	ko:K06987
WIV39973.1	metQ-2	D-alanine--D-alanine ligase	-0.494605	0.239383	-0.253215	NC	NC	NC	1	P	ko:K02073
WIV39717.1	ddl	carboxy terminal-processing peptidase	-0.282202	-0.309169	-0.513527	NC	NC	NC	1	F	ko:K01921
WIV40085.1	queA	ribonuclease III	0.628779	0.788161	0.636976	NC	NC	NC	1	J	ko:K07568
WIV40676.1	prc	HlyC/CorC family transporter	-0.321928	0.273451	0.902703	NC	NC	NC	1	M	ko:K03797
WIV37470.1	rnc	circularly permuted type 2 ATP-grasp protein	-0.495208	-0.332936	0.0241663	NC	NC	NC	1	J	ko:K03685
WIV39927.1	corC	TatD family hydrolase	-0.00349321	0.371652	0.104296	NC	NC	NC	1	P	ko:K06189
WIV36493.1	IV02_06045	NAD(P)-dependent oxidoreductase	-0.273376	-0.347923	-0.0976967	NC	NC	NC	1	S	-
WIV40982.1	ycfH	crotonase/enoyl-CoA hydratase family protein	-0.35482	-0.297016	-0.703844	NC	NC	NC	1	L	ko:K03424
WIV41823.1	yfjR	nitroreductase family protein	0.627487	0.442518	0.469485	NC	NC	NC	1	I	-
WIV41099.1	-	arginine/ornithine succinyltransferase subunit alpha	-0.245932	-0.272404	-0.141934	NC	NC	NC	1	I	-
WIV40747.1	ydjA	phosphoadenylyl-sulfate reductase	-0.108934	-0.257798	-0.471504	NC	NC	NC	1	C	-
WIV36468.1	cysH	50S ribosomal protein L14	-0.175936	0.0260781	-0.0139993	NC	NC	NC	1	EH	ko:K00390
WIV39668.1	rplN	inactive transglutaminase family protein	0.288057	0.122206	0.689979	NC	NC	NC	1	J	ko:K02874
WIV38359.1	rhdA	AcvB/VirJ family lysyl-phosphatidylglycerol hydrolase	-0.934079	-0.675825	-0.983235	NC	NC	NC	1	P	ko:K01011
WIV36457.1	IV02_00930	ubiquinone biosynthesis regulatory protein kinase UbiB	0.972069	0.540302	0.907741	NC	NC	NC	1	E	-
WIV37315.1	-	glutathione S-transferase	-0.108524	-0.108524	0.0693933	NC	NC	NC	1	U	-
WIV38469.1	ubiB	30S ribosomal protein S4	0.222392	-0.222392	-0.157101	NC	NC	NC	1	S	ko:K03688
WIV41135.1	yliJ	bifunctional 3-hydroxy-3-isohexenylglutaryl-CoA lyase/hydroxymethylglutaryl-CoA lyase	-0.306762	-0.278747	-0.362026	NC	NC	NC	1	O	ko:K00799
WIV36216.1	mvaB	cAMP-activated global transcriptional regulator CRP	0.00793782	0.506591	0.402045	NC	NC	NC	1	E	ko:K01640
WIV38744.1	-	OmpA family protein	-0.0796172	-0.110644	-0.437809	NC	NC	NC	1	-	-
WIV39625.1	crp	anhydro-N-acetylmuramic acid kinase	0.870892	0.464017	0.933955	NC	NC	NC	1	K	ko:K10914
WIV41043.1	-	molybdopterin molybdotransferase MoeA	-0.17433	-0.0356239	-0.228269	NC	NC	NC	1	M	-
WIV39639.1	anmK	deoxycytidine deaminase	-0.423466	-0.500634	-0.746334	NC	NC	NC	1	O	ko:K09001
WIV40914.1	moeA	phosphoserine phosphatase SerB	0.14661	0.371316	0.385122	NC	NC	NC	1	H	ko:K03750
WIV37939.1	dcd	tRNA (uridine(54)-C5)-methyltransferase TrmA	0.681683	0.642843	0.72389	NC	NC	NC	1	F	ko:K01494
WIV38363.1	serB	low-specificity L-threonine aldolase	0.140178	0.202274	0.304153	NC	NC	NC	1	ET	ko:K01079
WIV37332.1	ltaE	DUF3108 domain-containing protein	0.575548	0.472805	0.566073	NC	NC	NC	1	E	ko:K01620,ko:K20801
WIV38340.1	rlmB	glutamine synthetase family protein	-0.38972	-0.338995	-0.095008	NC	NC	NC	1	J	ko:K03218
WIV37290.1	-	phage Gp37/Gp68 family protein	0.698472	0.482816	0.546719	NC	NC	NC	1	S	-
WIV39276.1	spuB	response regulator transcription factor	-0.116324	-0.149747	0.529733	NC	NC	NC	1	E	ko:K01915
WIV41786.1	-	SRPBCC family protein	0.259133	0	0.160992	NC	NC	NC	1	S	-
WIV40339.1	tcsR	imidazoleglycerol-phosphate dehydratase HisB	0.303158	0.275413	0.193281	NC	NC	NC	1	K	-
WIV37016.1	-	YfaP family protein	-0.376721	-0.472936	-0.536501	NC	NC	NC	1	S	-
WIV38548.1	hisB	GDP-mannose 4,6-dehydratase	-0.976916	-0.732609	-0.490672	NC	NC	NC	1	E	ko:K01089,ko:K01693
WIV37779.1	yfaP	nucleoside-diphosphate sugar epimerase/dehydratase	-0.356756	-0.465178	-0.529948	NC	NC	NC	1	S	-
WIV40805.1	wbpM	coniferyl aldehyde dehydrogenase	0.97665	0.699421	-0.482782	NC	NC	NC	1	GM	-
WIV40277.1	csdA	ATP-binding cassette domain-containing protein	0.0484615	0.140758	-0.0271361	NC	NC	NC	1	E	ko:K01766
WIV39345.1	calB	chorismate lyase	0.723242	0.38048	0.712863	NC	NC	NC	1	C	ko:K00154
WIV40923.1	uup	LPS export ABC transporter ATP-binding protein	-0.518291	-0.750022	-0.575247	NC	NC	NC	1	S	ko:K15738
WIV38761.1	ubiC	transcriptional regulator PtxS	0.357894	-0.124258	-0.297622	NC	NC	NC	1	H	ko:K03181
WIV41744.1	ptxS	phosphate ABC transporter substrate-binding protein PstS	0.131759	0.146078	0.117295	NC	NC	NC	1	K	ko:K02525
WIV37074.1	dapE	DUF3396 domain-containing protein	0	0.375337	0.0956833	NC	NC	NC	1	E	ko:K01439
WIV38772.1	pstS	choline BCCT transporter BetT	-0.0335526	-0.735584	-0.572579	NC	NC	NC	1	P	ko:K02040
WIV37419.1	-	allantoinase PuuE	0.223965	-0.539968	-0.399701	NC	NC	NC	1	S	-
WIV38700.1	betT	exonuclease SbcCD subunit D C-terminal domain-containing protein	0.051261	0.0423463	-0.172613	NC	NC	NC	1	M	ko:K02168,ko:K03451
WIV36713.1	puuE	L-serine ammonia-lyase	-0.343034	-0.240464	-0.0927104	NC	NC	NC	1	G	ko:K01452,ko:K16842,ko:K22278
WIV37575.1	sbcD	NADH:flavin oxidoreductase	-0.67433	-0.683328	0.355265	NC	NC	NC	1	L	ko:K03547
WIV41564.1	sdaA	cell division protein ZapE	-0.177396	-0.260652	-0.137504	NC	NC	NC	1	E	ko:K01752
WIV37393.1	-	two-component system sensor histidine kinase AmgS	0.784963	0.47736	0.719701	NC	NC	NC	1	C	-
WIV37730.1	zapE	YdbH domain-containing protein	-0.354052	0.489692	0.361739	NC	NC	NC	1	D	ko:K06916
WIV38714.1	-	glycine oxidase ThiO	0.197883	0.283872	0.241518	NC	NC	NC	1	S	-
WIV38594.1	-	alkaline protease secretion protein AprF	-0.446655	0.309483	0.432632	NC	NC	NC	1	I	-
WIV37951.1	thiO	NAD(P)H-quinone oxidoreductase	0	-0.204982	0.361508	NC	NC	NC	1	E	ko:K03153
WIV36972.1	aprF	triclosan efflux RND transporter permease subunit TriC	0.391083	0.523186	0.940476	NC	NC	NC	1	MU	ko:K12538
WIV41943.1	qor2	acyl-CoA dehydrogenase	0.593375	-0.0223184	0.731259	NC	NC	NC	1	C	ko:K00344
WIV39126.1	-	thiamine-phosphate kinase	0.994607	0.702095	0.457473	NC	NC	NC	1	V	ko:K18138,ko:K18303,ko:K21134
WIV41451.1	bbsG	putative glycolipid-binding domain-containing protein	-0.607349	-0.699271	0.308302	NC	NC	NC	1	I	ko:K00249
WIV39861.1	thiL	ATP-dependent RNA helicase HrpA	-0.126316	-0.39502	-0.642237	NC	NC	NC	1	H	ko:K00946
WIV36233.1	-	1-acyl-sn-glycerol-3-phosphate acyltransferase	-0.401044	-0.423499	-0.703607	NC	NC	NC	1	S	ko:K09957
WIV38041.1	-	Fe(3+)-pyochelin receptor FptA	-0.68105	-0.767023	-0.899473	NC	NC	NC	1	I	-
WIV41262.1	yaiW	ABC transporter substrate-binding protein	0.260494	-0.135601	-0.221758	NC	NC	NC	1	S	-
WIV41818.1	fliY_2	GNAT family N-acetyltransferase	0.00741747	0.014797	0.0654231	NC	NC	NC	1	ET	ko:K02030
WIV37991.1	gdhA	Fe-S biogenesis protein NfuA	-0.509949	-0.109411	0.347634	NC	NC	NC	1	E	ko:K00262
WIV38878.1	-	bacterioferritin BfrB	-0.198904	-0.330149	-0.544548	NC	NC	NC	1	K	-
WIV38050.1	hpt	hydroxymethylpyrimidine/phosphomethylpyrimidine kinase	0.102109	-0.0426107	0.408304	NC	NC	NC	1	F	ko:K00760
WIV41978.1	cycB	inorganic diphosphatase	-0.498166	-0.329308	-0.583831	NC	NC	NC	1	C	-
WIV39935.1	thiD	xanthine phosphoribosyltransferase	-0.974465	-0.81867	-0.93699	NC	NC	NC	1	H	ko:K00941
WIV39881.1	ppa	osmotically-inducible lipoprotein OsmE	-0.517399	-0.697971	-0.693399	NC	NC	NC	1	C	ko:K01507
WIV38707.1	xpt	50S ribosomal protein L21	0.737985	0.432771	0.593434	NC	NC	NC	1	F	ko:K03816
WIV38280.1	osmE	Fe-S cluster assembly scaffold IscU	-0.664962	-0.618269	-0.857607	NC	NC	NC	1	J	ko:K04064
WIV40609.1	-	YhcB family protein	0.136339	0.0789008	-0.789855	NC	NC	NC	1	-	-
WIV39628.1	coq7	Dps family protein	-0.508717	-0.587532	-0.42362	NC	NC	NC	1	H	ko:K06134
WIV37733.1	-	3-deoxy-manno-octulosonate cytidylyltransferase	-0.875896	-0.433082	-0.661539	NC	NC	NC	1	S	ko:K09908
WIV37271.1	dps	DUF2185 domain-containing protein	0.017114	0.118916	-0.0278119	NC	NC	NC	1	P	ko:K04047
WIV40963.1	kdsB	VacJ family lipoprotein	0.217357	0.0461702	0.0687128	NC	NC	NC	1	M	ko:K00979
WIV41148.1	vacJ	50S ribosomal protein L11	-0.0189831	0.143492	-0.062631	NC	NC	NC	1	M	ko:K04754
WIV39647.1	rplK	acetylornithine deacetylase	-0.495208	-0.714398	-0.386723	NC	NC	NC	1	J	ko:K02867
WIV39379.1	metC	hydrolase	0.640212	0.462972	0.623437	NC	NC	NC	1	E	ko:K01758,ko:K01760
WIV38612.1	argE	sulfurtransferase	-0.796144	-0.667064	-0.824855	NC	NC	NC	1	E	ko:K01438
WIV40058.1	-	lipid A 3-O-deacylase	0.763702	0.957875	0.681959	NC	NC	NC	1	Q	-
WIV36927.1	sseA	bifunctional phosphopantothenoylcysteine decarboxylase/phosphopantothenate--cysteine ligase CoaBC	-0.291463	0.0770762	-0.0814276	NC	NC	NC	1	P	ko:K01011
WIV38066.1	-	gamma-carboxygeranoyl-CoA hydratase	-0.51334	-0.350281	-0.739848	NC	NC	NC	1	M	ko:K12976
WIV38726.1	coaBC	OprD family porin	0.783832	0.715023	0.845727	NC	NC	NC	1	H	ko:K13038
WIV36214.1	liuC	dephospho-CoA kinase	-0.449244	-0.604726	-0.255204	NC	NC	NC	1	I	ko:K13766
WIV37486.1	uidC	cupin domain-containing protein	-0.615177	-0.0610756	-0.0846624	NC	NC	NC	1	S	ko:K16140
WIV37821.1	coaE	CaiB/BaiF CoA-transferase family protein	-0.709485	-0.405819	-0.680293	NC	NC	NC	1	H	ko:K00859
WIV38708.1	puuR	prealbumin-like fold domain-containing protein	-0.44387	-0.365396	-0.38677	NC	NC	NC	1	K	ko:K14056
WIV40211.1	frc	flavohemoglobin expression-modulating QEGLA motif protein	0.145605	-0.126692	-0.176323	NC	NC	NC	1	C	ko:K07749
WIV36896.1	-	type VI secretion system-associated FHA domain protein TagH	-0.363691	-0.275634	-0.690672	NC	NC	NC	1	-	-
WIV40247.1	IV02_27630	30S ribosomal protein S10	0.129416	-0.00936818	0.317252	NC	NC	NC	1	S	-
WIV39050.1	fha1	type 4a pilus biogenesis protein PilF	-0.464063	-0.657371	-0.492168	NC	NC	NC	1	T	ko:K07169,ko:K11894,ko:K11913
WIV39657.1	rpsJ	gluconate 2-dehydrogenase subunit 3 family protein	-0.016602	-0.0116013	0.305326	NC	NC	NC	1	J	ko:K02946
WIV40103.1	pilF	single-stranded DNA-binding protein	-0.51831	-0.0775188	-0.099121	NC	NC	NC	1	NU	ko:K02656
WIV41739.1	-	2-methylaconitate cis-trans isomerase PrpF	-0.479993	0.0421535	-0.335603	NC	NC	NC	1	Q	ko:K06152
WIV39689.1	ssb	twitching motility response regulator PilG	-0.210917	-0.464178	-0.258137	NC	NC	NC	1	L	ko:K03111
WIV37445.1	prpF	two-component system response regulator CarR	0.405256	0.750549	0.691413	NC	NC	NC	1	S	ko:K09788
WIV39387.1	pilG	ABC transporter ATP-binding protein	-0.821499	-0.865699	-0.685127	NC	NC	NC	1	KT	ko:K02657,ko:K03413
WIV41301.1	IV02_26825	isochorismate family cysteine hydrolase YcaC	-0.221127	-0.0229611	-0.203533	NC	NC	NC	1	KT	-
WIV41136.1	yadG	phasin family protein	0.15724	0.211107	0.299014	NC	NC	NC	1	V	ko:K01990
WIV37020.1	ycaC	FixH family protein	0	0.409644	0.627398	NC	NC	NC	1	Q	-
WIV36681.1	ccoH	UDP-N-acetylmuramate:L-alanyl-gamma-D-glutamyl-meso-diaminopimelate ligase	0.192645	-0.0236728	0.0026065	NC	NC	NC	1	S	ko:K09926
WIV41586.1	cas6f	ribonuclease T	-0.458585	-0.39486	-0.717901	NC	NC	NC	1	S	ko:K19130
WIV39892.1	mpl	radical SAM protein	0.152647	0.473416	0.111508	NC	NC	NC	1	M	ko:K02558
WIV40414.1	rnt	selenide, water dikinase SelD	-0.970854	-0.770614	-0.645083	NC	NC	NC	1	L	ko:K03683
WIV40985.1	-	hydroxyacylglutathione hydrolase	-0.683027	-0.750771	-0.643856	NC	NC	NC	1	C	-
WIV36588.1	selD	SDR family oxidoreductase	0.100929	0.0207586	0.0207586	NC	NC	NC	1	F	ko:K01008
WIV36413.1	gloB	cyclic pyranopterin monophosphate synthase MoaC	0.238611	-0.0421255	-0.286051	NC	NC	NC	1	S	ko:K01069
WIV38920.1	-	alkene reductase	0.607085	0.717729	0.607085	NC	NC	NC	1	IQ	-
WIV39988.1	moaC	multifunctional CCA addition/repair protein	-0.12229	-0.569749	-0.658158	NC	NC	NC	1	H	ko:K03637
WIV39563.1	cca	helix-turn-helix domain-containing protein	-0.72385	-0.377326	-0.641388	NC	NC	NC	1	F	ko:K00974
WIV39321.1	thyA	4-phosphoerythronate dehydrogenase PdxB	-0.252542	-0.277853	-0.143836	NC	NC	NC	1	F	ko:K00560
WIV40104.1	rodZ	carboxy-S-adenosyl-L-methionine synthase CmoA	-0.6876	-0.761523	-0.80075	NC	NC	NC	1	S	ko:K15539
WIV36839.1	pdxB	tRNA (cytosine(32)/uridine(32)-2'-O)-methyltransferase TrmJ	0.595016	0.578221	0.611618	NC	NC	NC	1	H	ko:K03473
WIV37465.1	cmoA	DUF1285 domain-containing protein	-0.0860139	0.0366418	0.0456587	NC	NC	NC	1	S	ko:K15256
WIV40091.1	trmJ	LD-carboxypeptidase	0.179076	0.217846	0.198591	NC	NC	NC	1	J	ko:K02533,ko:K15396
WIV40987.1	-	pyridoxal phosphate-dependent aminotransferase	-0.683265	-0.651254	-0.687896	NC	NC	NC	1	S	ko:K09986
WIV38604.1	ldcA	FAD/NAD(P)-binding oxidoreductase	-0.00962442	-0.0788554	-0.243976	NC	NC	NC	1	V	ko:K01297
WIV38128.1	IV02_28760	ribonuclease G	0.263652	0.181009	0.66316	NC	NC	NC	1	E	-
WIV41667.1	sqrdl	type 4a pilus biogenesis protein PilN	0.155455	0.357763	0.599289	NC	NC	NC	1	S	ko:K17218
WIV38447.1	pilN	response regulator transcription factor	-0.0611835	0.191397	0.164924	NC	NC	NC	1	NU	ko:K02663
WIV41376.1	-	tRNA 2-selenouridine(34) synthase MnmH	0.231947	0.057551	0.143591	NC	NC	NC	1	-	-
WIV40751.1	cpxR	dihydropteroate synthase	-0.71477	-0.448985	-0.396517	NC	NC	NC	1	KT	ko:K07662
WIV36587.1	selU	transcriptional regulator RhlR	0.600517	0.44119	0.56528	NC	NC	NC	1	H	ko:K06917
WIV38156.1	folP	aminopeptidase PaaP	-0.744345	-0.248388	0	NC	NC	NC	1	H	ko:K00796
WIV41003.1	-	IclR family transcriptional regulator	-0.0447879	-0.0318489	-0.572417	NC	NC	NC	1	S	-
WIV39323.1	-	LacI family DNA-binding transcriptional regulator GntR	0.124674	0.459743	0.108872	NC	NC	NC	1	S	-
WIV41689.1	gntR	L-seryl-tRNA(Sec) selenium transferase	0.348664	-0.58912	0.17568	NC	NC	NC	1	K	ko:K06145,ko:K06146
WIV40904.1	-	di-heme-cytochrome C peroxidase	-0.123989	0.667425	0.609273	NC	NC	NC	1	S	-
WIV38213.1	selA	class I SAM-dependent methyltransferase	-0.164494	-0.273018	-0.482942	NC	NC	NC	1	E	ko:K01042
WIV36286.1	-	amidotransferase	0.732997	0.756648	-0.295906	NC	NC	NC	1	C	-
WIV36481.1	-	AAA family ATPase	-0.653824	-0.473252	-0.250375	NC	NC	NC	1	F	ko:K01951
WIV38106.1	mrcB	4-hydroxy-3-polyprenylbenzoate decarboxylase	0.427723	0.900604	0.855816	NC	NC	NC	1	M	ko:K05365
WIV38643.1	ubiD	flagellar motor switch protein FliM	-0.219474	-0.389203	0.104023	NC	NC	NC	1	H	ko:K03182
WIV36091.1	glgP	peptide ABC transporter ATP-binding protein	0.329568	0.288345	0.687616	NC	NC	NC	1	G	ko:K00688
WIV36786.1	fliM	Wsp signal transduction system sensor histidine kinase WspE	0.751321	0.606179	0.807355	NC	NC	NC	1	N	ko:K02416
WIV37215.1	-	TonB-dependent receptor	0.762824	0.882816	0.516874	NC	NC	NC	1	IQ	-
WIV36230.1	acsA	PhoH family protein	-0.108706	0.138561	0.363216	NC	NC	NC	1	I	ko:K01907
WIV36617.1	-	LysR family transcriptional regulator	-0.410376	-0.333354	-0.0717907	NC	NC	NC	1	H	ko:K02014
WIV39929.1	ybeZ	di-heme oxidoredictase family protein	0.343746	0.263034	0.171451	NC	NC	NC	1	T	ko:K06217
WIV36365.1	yafC	phosphomethylpyrimidine synthase ThiC	0.125057	-0.48089	-0.295198	NC	NC	NC	1	K	-
WIV37664.1	-	glycine zipper 2TM domain-containing protein	-0.124627	-0.347019	-0.303392	NC	NC	NC	1	C	-
WIV38216.1	fdxH	phosphoheptose isomerase	-0.237395	-0.347019	-0.599462	NC	NC	NC	1	C	ko:K00124
WIV39307.1	-	ACP S-malonyltransferase	-0.162783	-0.323719	-0.337223	NC	NC	NC	1	S	ko:K09946
WIV37718.1	gmhA	ribonuclease HI	-0.216696	-0.172603	-0.153431	NC	NC	NC	1	G	ko:K03271,ko:K12961
WIV40973.1	fabD	thioredoxin-disulfide reductase	-0.195016	-0.143735	-0.143735	NC	NC	NC	1	I	ko:K00645
WIV36411.1	rnhA	CoA transferase subunit B	-0.772421	-0.762104	-0.917538	NC	NC	NC	1	L	ko:K03469
WIV41341.1	trxB	alpha/beta hydrolase	0.00571365	0.0888093	-0.182864	NC	NC	NC	1	O	ko:K00384,ko:K22345
WIV36227.1	scoB	5-(carboxyamino)imidazole ribonucleotide mutase	-0.107658	0.277836	0.520832	NC	NC	NC	1	I	ko:K01029
WIV37732.1	-	hypothetical protein P4A98_29440	-0.304855	0.131245	-0.122857	NC	NC	NC	1	S	ko:K07018
WIV38828.1	purE	Nif3-like dinuclear metal center hexameric protein	-0.472634	-0.275942	-0.522102	NC	NC	NC	1	F	ko:K01588
WIV38816.1	-	PA2169 family four-helix-bundle protein	-0.553154	-0.5667	-0.750816	NC	NC	NC	1	-	-
WIV37737.1	ybgI	homoserine kinase	-0.175442	-0.398249	-0.677631	NC	NC	NC	1	S	-
WIV38897.1	thrB	OsmC family protein	0.11273	0.579856	0.347195	NC	NC	NC	1	F	ko:K02204
WIV41343.1	lolA	protein-L-isoaspartate(D-aspartate) O-methyltransferase	-0.788575	-0.731183	-0.940411	NC	NC	NC	1	M	ko:K03634
WIV39029.1	osmC	30S ribosomal protein S8	0.0970674	-0.0927571	-0.104072	NC	NC	NC	1	O	ko:K04063
WIV41885.1	pcm	class I SAM-dependent methyltransferase	-0.165197	0.0418202	-0.149984	NC	NC	NC	1	J	ko:K00573
WIV39672.1	rpsH	50S ribosomal protein L10	-0.921526	-0.658492	-0.602996	NC	NC	NC	1	J	ko:K02994
WIV38519.1	-	50S ribosomal protein L19	-0.145142	-0.318361	-0.171712	NC	NC	NC	1	Q	-
WIV39649.1	rplJ	lysozyme inhibitor	-0.204497	0.125707	0.399061	NC	NC	NC	1	J	ko:K02864
WIV40201.1	rplS	polyamine ABC transporter ATP-binding protein	0.643624	0.736966	0.979577	NC	NC	NC	1	J	ko:K02884
WIV37367.1	mliC	protein TolQ	-0.646363	-0.771376	-0.796467	NC	NC	NC	1	S	-
WIV39280.1	potG	glycosyltransferase	-0.30547	-0.627398	-0.841738	NC	NC	NC	1	E	ko:K02052,ko:K11072,ko:K11076
WIV37264.1	tolQ	FKBP-type peptidyl-prolyl cis-trans isomerase	0.0881309	0.0987782	0.565904	NC	NC	NC	1	U	ko:K03562
WIV37961.1	fkpB	dTMP kinase	-0.382905	0.0526415	-0.933329	NC	NC	NC	1	G	ko:K03774
WIV40041.1	-	lactoylglutathione lyase	0.196963	-0.326693	0.122645	NC	NC	NC	1	E	ko:K19746
WIV40979.1	tmk	50S ribosomal protein L15	-0.682564	-0.208753	-0.385443	NC	NC	NC	1	F	ko:K00943
WIV38515.1	-	MBL fold metallo-hydrolase	0.343074	0.0382193	0.0800395	NC	NC	NC	1	E	ko:K01759
WIV39677.1	rplO	murein transglycosylase A	0.1976	0.295211	0.946061	NC	NC	NC	1	J	ko:K02876
WIV37402.1	ycbL	DUF4426 domain-containing protein	0.338955	0.00657265	-0.18233	NC	NC	NC	1	S	ko:K01069
WIV37000.1	mltA	NADH-quinone oxidoreductase subunit B	0.16285	0.096508	0.0794345	NC	NC	NC	1	M	ko:K08304
WIV39367.1	PP5099	(2Fe-2S)-binding protein	-0.668731	-0.36257	-0.30355	NC	NC	NC	1	S	-
WIV41319.1	nuoB	RidA family protein	-0.302965	-0.586973	-0.278387	NC	NC	NC	1	C	ko:K00331
WIV38023.1	hcrC_2	glucokinase	-0.782608	-0.14702	-0.516714	NC	NC	NC	1	C	-
WIV38743.1	tdcF	elongation factor P	-0.0813001	-0.0708835	-0.588425	NC	NC	NC	1	J	ko:K09022
WIV40762.1	glk	quinolinate synthase NadA	0.499965	0.33479	-0.147226	NC	NC	NC	1	G	ko:K00845
WIV41090.1	efp	3-methyl-2-oxobutanoate hydroxymethyltransferase	-0.643856	-0.533432	-0.913463	NC	NC	NC	1	J	ko:K02356
WIV37236.1	nadA	protein-export chaperone SecB	-0.137068	-0.231136	-0.151519	NC	NC	NC	1	H	ko:K03517
WIV38136.1	panB	acyl-CoA thioesterase	-0.938465	-0.588998	-0.638326	NC	NC	NC	1	H	ko:K00606
WIV38532.1	secB	cytochrome-c oxidase, cbb3-type subunit II	0.276027	0.383831	0.288411	NC	NC	NC	1	U	ko:K03071
WIV39426.1	HA62_15520	XdhC family protein	-0.185556	-0.133954	-0.247483	NC	NC	NC	1	I	-
WIV36677.1	ccoO	kynurenine formamidase KynB	0.0687128	0.324272	0.48375	NC	NC	NC	1	C	ko:K00405
WIV38021.1	yagQ	YfgM family protein	0.420843	0.807355	0.600393	NC	NC	NC	1	O	ko:K07402
WIV40107.1	yfgM	peptide deformylase	-0.566065	-0.404347	-0.224345	NC	NC	NC	1	S	-
WIV37113.1	def2	GIY-YIG nuclease family protein	-0.16711	-0.192645	-0.619178	NC	NC	NC	1	J	ko:K01462
WIV38154.1	tpiA	histidine triad nucleotide-binding protein	-0.463401	0.0235868	-0.167945	NC	NC	NC	1	G	ko:K01803
WIV40166.1	-	GntR family transcriptional regulator	-0.0331669	-0.477579	-0.289507	NC	NC	NC	1	P	-
WIV39629.1	hinT	PLP-dependent aminotransferase family protein	-0.138706	-0.248679	-0.457329	NC	NC	NC	1	FG	ko:K02503
WIV36710.1	HA62_00785	histidine utilization repressor	0.790281	0.672758	0.44859	NC	NC	NC	1	K	-
WIV36575.1	aRO81	protease HtpX	0.655784	0.214594	-0.31853	NC	NC	NC	1	EK	-
WIV38509.1	hutC	3-hydroxyacyl-[acyl-carrier-protein] dehydratase	-0.117304	0.027894	-0.352768	NC	NC	NC	1	K	ko:K05836
WIV41110.1	htpX	NAD-dependent deacylase	-0.0207857	-0.026507	-0.0188837	NC	NC	NC	1	O	ko:K03799
WIV36619.1	fabA	serine protease inhibitor ecotin	0.584963	0.942856	0.833136	NC	NC	NC	1	I	ko:K01716
WIV41196.1	eco	uroporphyrinogen decarboxylase	0.255007	-0.368387	-0.426784	NC	NC	NC	1	M	ko:K08276
WIV38967.1	yidC	MBL fold metallo-hydrolase	0.691777	0.429267	0.678601	NC	NC	NC	1	U	ko:K03217
WIV38438.1	hemE	DUF4823 domain-containing protein	0.254869	0.370531	0.368306	NC	NC	NC	1	H	ko:K01599
WIV40986.1	-	oxidoreductase	0.236124	0.0357711	-0.0182238	NC	NC	NC	1	S	-
WIV36277.1	rbsK	chorismate synthase	0.198381	0.134365	0.190848	NC	NC	NC	1	H	ko:K00852
WIV38555.1	ydgJ	NUDIX hydrolase	-0.573851	0.864973	-0.0894783	NC	NC	NC	1	S	ko:K16044
WIV36543.1	aroC	cytochrome P450	-0.420293	-0.693897	-0.566069	NC	NC	NC	1	E	ko:K01736
WIV41332.1	nudJ	C17 cyclopropane fatty acid synthase CfaB	-0.12862	0.108934	-0.0562441	NC	NC	NC	1	F	ko:K03574,ko:K12152
WIV40596.1	bioI	16S rRNA (guanine(527)-N(7))-methyltransferase RsmG	0.734699	0.30507	0.0577155	NC	NC	NC	1	Q	ko:K21033
WIV38945.1	cfa2	isocitrate lyase/phosphoenolpyruvate mutase family protein	0.132248	0.0172093	-0.224317	NC	NC	NC	1	M	ko:K00574
WIV38963.1	rsmG	tryptophan synthase subunit alpha	0.148614	0.262329	0.148614	NC	NC	NC	1	J	ko:K03501
WIV40262.1	-	PilZ domain-containing protein	-0.551726	-0.732896	-0.533915	NC	NC	NC	1	G	-
WIV39004.1	trpA	flagellar protein FlaG	-0.4902	-0.552894	-0.835084	NC	NC	NC	1	E	ko:K01695
WIV40981.1	pilZ	LysR family transcriptional regulator	-0.128986	-0.359184	0.0919225	NC	NC	NC	1	NU	ko:K02676
WIV39127.1	-	protein phosphatase CheZ	-0.239926	0	-0.124328	NC	NC	NC	1	K	-
WIV36220.1	maiA	FAD-dependent oxidoreductase	-0.530968	-0.0413408	0.109823	NC	NC	NC	1	O	ko:K01800,ko:K01801
WIV36772.1	cheZ	cell division ATP-binding protein FtsE	-0.51307	0.149895	0.00350594	NC	NC	NC	1	NT	ko:K03414
WIV38439.1	gltD	bifunctional UDP-4-amino-4-deoxy-L-arabinose formyltransferase/UDP-glucuronic acid oxidase ArnA	0.8547	0.801171	0.910916	NC	NC	NC	1	E	ko:K00266
WIV39354.1	ftsE	ATP-binding cassette domain-containing protein	-0.0101958	0.0981804	0.317858	NC	NC	NC	1	D	ko:K09812
WIV40388.1	arnA	metallophosphoesterase	0.378512	0.563429	0.930212	NC	NC	NC	1	I	ko:K01784,ko:K10011
WIV37167.1	livF	glycine zipper 2TM domain-containing protein	-0.479871	-0.100862	-0.042366	NC	NC	NC	1	P	ko:K01996
WIV40858.1	-	Holliday junction branch migration protein RuvA	-0.101086	-0.434696	-0.222392	NC	NC	NC	1	T	-
WIV40089.1	ycfJ	phenazine biosynthesis protein PhzB	-0.00365702	-0.207856	-0.0520617	NC	NC	NC	1	S	-
WIV37267.1	ruvA	protein-glutamate O-methyltransferase CheR	0.902703	-0.214809	0.724366	NC	NC	NC	1	L	ko:K03550
WIV41866.1	phzB	GNAT family N-acetyltransferase	0.598429	-0.436099	-0.461278	NC	NC	NC	1	S	ko:K20260
WIV40579.1	cheR	aldo/keto reductase	0.858908	0.735172	0.856435	NC	NC	NC	1	NT	ko:K00575
WIV41457.1	-	cell envelope integrity protein TolA	0.37151	0.039801	0.197681	NC	NC	NC	1	K	-
WIV38396.1	-	HAD family hydrolase	0.783963	0.941504	0.429298	NC	NC	NC	1	C	-
WIV37262.1	tolA	TIGR01777 family oxidoreductase	0.0318254	0.377686	0.342166	NC	NC	NC	1	M	ko:K03646
WIV37750.1	kdsC	thioredoxin-disulfide reductase	0.0514537	0.162875	0.186082	NC	NC	NC	1	S	ko:K03270
WIV38061.1	yfcH	urease subunit alpha	-0.309047	0.0445902	-0.114399	NC	NC	NC	1	S	ko:K07071
WIV37384.1	trxB	2-octaprenyl-3-methyl-6-methoxy-1,4-benzoquinol hydroxylase	0.159356	0.26829	0.130787	NC	NC	NC	1	C	ko:K00384,ko:K22345
WIV38272.1	ureC	glutamine synthetase family protein	-0.247381	-0.533432	-0.358828	NC	NC	NC	1	E	ko:K01428
WIV38627.1	visC	Lrp/AsnC family transcriptional regulator	0.445976	0.175166	0.35762	NC	NC	NC	1	CH	ko:K03184,ko:K18800
WIV41874.1	lrp_2	START domain-containing protein	0.788633	0.586698	0.779559	NC	NC	NC	1	K	ko:K03719
WIV37738.1	degS	IclR family transcriptional regulator	-0.668156	0.380424	0.427421	NC	NC	NC	1	O	ko:K04691,ko:K04772
WIV36649.1	-	30S ribosome-binding factor RbfA	0.529496	0.415037	0.319279	NC	NC	NC	1	I	-
WIV36217.1	hmgR	7-carboxy-7-deazaguanine synthase QueE	0.203872	-0.173633	0.146841	NC	NC	NC	1	K	-
WIV38149.1	rbfA	glutamine synthetase family protein	0.328054	0.434096	0.416955	NC	NC	NC	1	J	ko:K02834
WIV37259.1	queE	flagellar basal-body MS-ring/collar protein FliF	0.127112	-0.22556	0.0436269	NC	NC	NC	1	H	ko:K10026
WIV41891.1	-	PAS domain S-box protein	-0.0310269	-0.572736	-0.204092	NC	NC	NC	1	E	ko:K01915
WIV39804.1	-	cytochrome c	0.359788	0.297822	0.240153	NC	NC	NC	1	T	-
WIV37321.1	mgtE	NAD(P)-dependent oxidoreductase	-0.122786	0.18347	-0.0127814	NC	NC	NC	1	P	ko:K06213
WIV38022.1	-	iron-containing alcohol dehydrogenase	-0.57697	-0.440191	-0.0655883	NC	NC	NC	1	C	-
WIV36653.1	garR	CreA family protein	0.331844	0.505424	0.837827	NC	NC	NC	1	I	ko:K00020,ko:K00042
WIV37967.1	creA	symmetrical bis(5'-nucleosyl)-tetraphosphatase	0.974812	0.838719	0.832501	NC	NC	NC	1	S	ko:K05805
WIV40184.1	glmS1	aliphatic amidase expression-regulating protein AmiC	-0.950952	-0.231778	-0.32505	NC	NC	NC	1	M	ko:K00820
WIV39569.1	apaH	flagellar hook-length control protein FliK	-0.238477	-0.14651	-0.132867	NC	NC	NC	1	T	ko:K01525
WIV40565.1	-	glutamate racemase	0.223896	0	-0.0212165	NC	NC	NC	1	E	ko:K01999
WIV41936.1	-	GTPase HflX	-0.481127	-0.338169	-0.54736	NC	NC	NC	1	N	-
WIV38067.1	murI	phosphate signaling complex protein PhoU	0.109973	0.0212686	-0.158366	NC	NC	NC	1	M	ko:K01776
WIV38346.1	hflX	SDR family oxidoreductase	-0.00307939	0.481907	0.2429	NC	NC	NC	1	S	ko:K03665
WIV38886.1	kinB	rhodanese-related sulfurtransferase	0.32681	-0.460859	-0.594777	NC	NC	NC	1	T	ko:K11383
WIV37666.1	-	TolC family protein	-0.349449	-0.48375	-0.328233	NC	NC	NC	1	S	ko:K09947
WIV41354.1	-	5-guanidino-2-oxopentanoate decarboxylase	0.167727	0.756594	0.648679	NC	NC	NC	1	P	-
WIV41405.1	helC	class I SAM-dependent methyltransferase	0.134542	0.257601	-0.260867	NC	NC	NC	1	MU	ko:K15725
WIV36811.1	-	TetR/AcrR family transcriptional regulator	-0.519929	-0.0900637	0.265112	NC	NC	NC	1	EH	ko:K01652
WIV36888.1	-	TIGR00153 family protein	-0.608679	0.472676	-0.56163	NC	NC	NC	1	Q	-
WIV41826.1	ydhM	glycosyltransferase family 4 protein	0.290186	0.396228	0.0585947	NC	NC	NC	1	K	ko:K16137
WIV38614.1	UF78_21250	efflux RND transporter periplasmic adaptor subunit	0.10089	0.373815	-0.102234	NC	NC	NC	1	P	ko:K07220
WIV41899.1	-	hypothetical protein P4A98_11830	0.85348	0.476087	0.995499	NC	NC	NC	1	M	-
WIV40525.1	-	nicotinate phosphoribosyltransferase	-0.120294	-0.00826762	0.283499	NC	NC	NC	1	M	ko:K01993
WIV38323.1	pncB	zinc ribbon domain-containing protein YjdM	-0.875672	-0.628906	-0.50943	NC	NC	NC	1	F	ko:K00763
WIV41852.1	treY	peptidoglycan-associated lipoprotein Pal	0.949789	0.290825	0.0735651	NC	NC	NC	1	G	ko:K06044
WIV36320.1	-	sulfate adenylyltransferase subunit CysD	0.782016	-0.522509	-0.804347	NC	NC	NC	1	-	-
WIV41947.1	pal	peptide-methionine (R)-S-oxide reductase MsrB	-0.493332	-0.428237	-0.428237	NC	NC	NC	1	M	ko:K03640
WIV39247.1	-	peptide-methionine (S)-S-oxide reductase MsrA	0.023459	-0.0318841	-0.325875	NC	NC	NC	1	S	-
WIV37735.1	cysD	superoxide dismutase [Fe]	-0.507687	-0.027879	0.385398	NC	NC	NC	1	H	ko:K00957
WIV41113.1	msrB	NADH-quinone oxidoreductase subunit NuoE	-0.347691	-0.54965	-0.815678	NC	NC	NC	1	O	ko:K07305
WIV38422.1	msrA	50S ribosomal protein L22	-0.231564	-0.3076	-0.527166	NC	NC	NC	1	O	ko:K07304
WIV37659.1	sodB	flagellar biosynthesis anti-sigma factor FlgM	-0.00856201	-0.324064	-0.871058	NC	NC	NC	1	P	ko:K04564
WIV41317.1	nuoE	guanylate kinase	-0.522862	-0.496293	-0.880079	NC	NC	NC	1	C	ko:K00334
WIV39663.1	rplV	anti-anti sigma factor HsbA	-0.741344	-0.881701	-0.80408	NC	NC	NC	1	J	ko:K02890
WIV40576.1	flgM	CBS domain-containing protein	-0.649615	-0.689227	-0.658661	NC	NC	NC	1	KNU	ko:K02398
WIV38740.1	gmk	adenine phosphoribosyltransferase	-0.0522638	-0.0617991	0.0379917	NC	NC	NC	1	F	ko:K00942
WIV39211.1	-	pyocin-S3 immunity protein	0.942247	0.513843	0.524038	NC	NC	NC	1	T	-
WIV36688.1	apt	RNA chaperone Hfq	-0.0962153	-0.116253	-0.0862998	NC	NC	NC	1	F	ko:K00759
WIV39394.1	chpC	6,7-dimethyl-8-ribityllumazine synthase	-0.202817	-0.205294	-0.757174	NC	NC	NC	1	NT	ko:K06598
WIV37084.1	-	enoyl-ACP reductase FabI	-0.0871326	0.145648	0.0846624	NC	NC	NC	1	-	-
WIV39859.1	ribH	neutral zinc metallopeptidase	0.510315	0.451422	0.758348	NC	NC	NC	1	H	ko:K00794
WIV36420.1	fabI	cob(I)yrinic acid a,c-diamide adenosyltransferase	0.221998	0.295762	0.200554	NC	NC	NC	1	I	ko:K00208
WIV37680.1	groS	DNA-binding protein HU-beta	-0.363883	-0.22638	-0.671105	NC	NC	NC	1	O	ko:K04078
WIV36947.1	cobO	diaminopimelate epimerase	-0.639763	-0.556393	-0.587588	NC	NC	NC	1	H	ko:K19221
WIV36422.1	hupB	bifunctional tetrahydrofolate synthase/dihydrofolate synthase	0.0430687	0.105353	0.165059	NC	NC	NC	1	L	ko:K03530
WIV38374.1	nudF	biotin/lipoate A/B protein ligase family protein	0.807355	0.832606	0.630175	NC	NC	NC	1	L	ko:K01515
WIV38687.1	dapF	RNA polymerase sigma factor FliA	0.427565	0.143591	0.333069	NC	NC	NC	1	E	ko:K01778
WIV40834.1	folC	MaoC family dehydratase	0.222392	0.205469	0.469213	NC	NC	NC	1	H	ko:K11754
WIV37580.1	-	type VI secretion system immunity protein TsiT	-0.478897	-0.260063	-0.508213	NC	NC	NC	1	H	-
WIV36774.1	fliA	carboxymuconolactone decarboxylase family protein	-0.761213	-0.736966	-0.707218	NC	NC	NC	1	K	ko:K02405
WIV39897.1	-	RNA polymerase sigma factor RpoE	0.0527874	-0.297494	-0.365133	NC	NC	NC	1	I	-
WIV39998.1	-	two-component system response regulator BfiR	-0.201515	-0.237549	-0.692427	NC	NC	NC	1	S	-
WIV41677.1	-	flagellar export chaperone FliS	-0.456891	-0.377664	-0.506603	NC	NC	NC	1	O	-
WIV37478.1	rpoE	MetQ/NlpA family ABC transporter substrate-binding protein	-0.45825	-0.230298	-0.113114	NC	NC	NC	1	K	ko:K03088
WIV39722.1	-	pirin family protein	-0.315202	-0.298523	-0.137841	NC	NC	NC	1	K	-
WIV37142.1	fliS	cytochrome c maturation protein CcmE	-0.139163	0.418143	0.0942749	NC	NC	NC	1	N	ko:K02422
WIV37017.1	yhhW_2	alpha/beta fold hydrolase	-0.496969	-0.661932	-0.946889	NC	NC	NC	1	S	ko:K06911
WIV36752.1	ccmE	riboflavin synthase	0.34034	0.0262315	-0.493923	NC	NC	NC	1	O	ko:K02197
WIV41870.1	IV02_29580	SCP2 domain-containing protein	-0.295866	-0.192645	-0.0740006	NC	NC	NC	1	M	ko:K00067
WIV40712.1	IV02_22745	2-C-methyl-D-erythritol 2,4-cyclodiphosphate synthase	-0.450313	-0.314109	-0.327165	NC	NC	NC	1	M	-
WIV39857.1	ribE	NAD(P)H-dependent oxidoreductase	-0.748268	-0.152539	-0.449215	NC	NC	NC	1	H	ko:K00793
WIV38468.1	yigP	acyl-CoA synthetase	-0.885928	-0.902901	-0.772399	NC	NC	NC	1	S	ko:K03690
WIV40317.1	ispF	DUF971 domain-containing protein	-0.522421	-0.708834	-0.900059	NC	NC	NC	1	I	ko:K01770
WIV37380.1	-	response regulator	-0.221916	-0.215268	0.0778521	NC	NC	NC	1	S	-
WIV39720.1	-	DUF1993 family protein	0.679667	0.24591	0.528549	NC	NC	NC	1	IQ	ko:K00666
WIV38459.1	-	S-methyl-5'-thioinosine phosphorylase	-0.564498	-0.491853	-0.839776	NC	NC	NC	1	S	ko:K01814
WIV39147.1	cheY1	bifunctional methylenetetrahydrofolate dehydrogenase/methenyltetrahydrofolate cyclohydrolase FolD	-0.108657	-0.388874	-0.656732	NC	NC	NC	1	KT	ko:K03413
WIV39025.1	-	GMP synthase	-0.706472	-0.529231	-0.855335	NC	NC	NC	1	S	ko:K09983
WIV40938.1	xapA	transcriptional regulator HexR	0.0857299	0.0506261	0.0995357	NC	NC	NC	1	F	ko:K00772,ko:K03783,ko:K03815,ko:K19696
WIV36430.1	folD	ChaN family lipoprotein	-0.12812	0.117665	0.311822	NC	NC	NC	1	F	ko:K01491
WIV36494.1	-	50S ribosomal protein L11 methyltransferase	-0.986496	-0.334419	-0.52951	NC	NC	NC	1	F	-
WIV38841.1	hexR3	transcriptional regulator	-0.344459	-0.433436	0.0118741	NC	NC	NC	1	K	ko:K19337
WIV38111.1	-	EVE domain-containing protein	-0.256876	-0.2848	-0.397147	NC	NC	NC	1	S	-
WIV38254.1	prmA	hypothetical protein P4A98_11630	-0.761933	-0.121679	-0.280108	NC	NC	NC	1	J	ko:K02687
WIV39284.1	-	glutathione S-transferase	0.603341	0.288245	0.305185	NC	NC	NC	1	-	-
WIV38635.1	-	inorganic phosphate transporter	-0.85621	-0.822396	-0.572417	NC	NC	NC	1	S	-
WIV41195.1	-	3-hydroxyisobutyrate dehydrogenase	-0.0754522	-0.109745	-0.393754	NC	NC	NC	1	-	-
WIV36334.1	-	hypothetical protein P4A98_05600	0.00769439	-0.27077	-0.184951	NC	NC	NC	1	O	ko:K00799
WIV37586.1	pitA	DUF177 domain-containing protein	0.543443	0.5115	0.802963	NC	NC	NC	1	P	ko:K03306,ko:K16322
WIV37498.1	mmsB	alpha/beta hydrolase	-0.147186	-0.455817	-0.397453	NC	NC	NC	1	I	ko:K00020,ko:K19711
WIV40038.1	-	FMN-binding negative transcriptional regulator	0.560405	0.835771	0.389706	NC	NC	NC	1	-	-
WIV40971.1	yceD	dimethylarginine dimethylaminohydrolase	-0.0716541	-0.0089516	-0.36342	NC	NC	NC	1	S	ko:K07040
WIV40249.1	yfhR	lipid A hydroxylase LpxO2	-0.111031	0.179225	0.0888093	NC	NC	NC	1	S	ko:K06889
WIV39731.1	paiB	YajQ family cyclic di-GMP-binding protein	0.163499	0.450661	0.641546	NC	NC	NC	1	K	ko:K07734
WIV37027.1	-	DNA translocase FtsK	0.788496	0.924273	0.373458	NC	NC	NC	1	E	ko:K01482
WIV37298.1	-	acyl-CoA dehydrogenase family protein	0.67076	0.169925	0.504994	NC	NC	NC	1	O	ko:K12979
WIV41342.1	ftsK	N-carbamoylputrescine amidase	0.437267	0.254046	0.376442	NC	NC	NC	1	D	ko:K03466
WIV37355.1	acd	DUF934 domain-containing protein	0.684877	0.39183	0.946142	NC	NC	NC	1	I	ko:K00249
WIV36466.1	pabB	hypothetical protein P4A98_17185	0.426898	0.130061	0.0534393	NC	NC	NC	1	EH	ko:K01665
WIV39271.1	aguB	DUF4194 domain-containing protein	0.620808	0.0664954	0.901436	NC	NC	NC	1	S	ko:K12251
WIV36389.1	IV02_15230	SDR family oxidoreductase	-0.798782	-0.43105	-0.757816	NC	NC	NC	1	S	-
WIV36478.1	-	hypothetical protein P4A98_08275	-0.185374	-0.309227	-0.441567	NC	NC	NC	1	-	-
WIV39227.1	-	50S ribosomal protein L16	-0.268489	-0.370368	-0.290515	NC	NC	NC	1	S	-
WIV40839.1	-	LPS export ABC transporter periplasmic protein LptC	0.0840643	0.32577	0.172061	NC	NC	NC	1	IQ	-
WIV37751.1	lptC	acyl-CoA dehydrogenase	-0.152003	-0.170547	-0.24131	NC	NC	NC	1	S	ko:K11719
WIV36606.1	-	cyclic di-GMP-binding protein MapZ	0.311397	0.268489	0.383547	NC	NC	NC	1	M	-
WIV38922.1	-	lytic murein transglycosylase	0.0698214	0.309955	0.21042	NC	NC	NC	1	E	ko:K01845
WIV38424.1	-	TIGR00266 family protein	-0.271805	-0.546143	-0.423808	NC	NC	NC	1	I	ko:K00248
WIV38009.1	-	ribonuclease D	0.779182	0.394416	0.330721	NC	NC	NC	1	S	-
WIV37065.1	-	glutathione S-transferase	-0.502069	-0.857335	-0.829501	NC	NC	NC	1	M	ko:K01792,ko:K08305
WIV40248.1	-	TauD/TfdA family dioxygenase	0.275358	0.0683673	0.0459363	NC	NC	NC	1	S	-
WIV36925.1	rnd	6-phosphogluconolactonase	-0.702614	-0.55486	-0.432525	NC	NC	NC	1	J	ko:K03684
WIV40060.1	-	pantothenate kinase	0.105493	0.382333	-0.479469	NC	NC	NC	1	O	-
WIV41703.1	syrP	deoxyguanosinetriphosphate triphosphohydrolase	0.798136	-0.261198	-0.411978	NC	NC	NC	1	Q	-
WIV40772.1	pgl	tRNA glutamyl-Q(34) synthetase GluQRS	-0.221821	-0.0311759	-0.125219	NC	NC	NC	1	G	ko:K01057
WIV39642.1	coaX	YjiK family protein	-0.00446655	-0.170204	-0.172715	NC	NC	NC	1	F	ko:K03525
WIV40899.1	dgt	extracellular solute-binding protein	0.864345	0.157541	0.884523	NC	NC	NC	1	F	ko:K01129
WIV38130.1	gluQ	YhdP family protein	0.256014	0.570887	0.244237	NC	NC	NC	1	J	ko:K01894
WIV39297.1	-	exodeoxyribonuclease V subunit beta	-0.217754	-0.138898	-0.353637	NC	NC	NC	1	S	-
WIV38623.1	fbpA	tRNA pseudouridine(38-40) synthase TruA	0.546743	-0.12862	-0.510538	NC	NC	NC	1	P	ko:K02012
WIV37578.1	recB	2-C-methyl-D-erythritol 4-phosphate cytidylyltransferase	0.824587	0.620477	0.659412	NC	NC	NC	1	L	ko:K03582
WIV40831.1	truA	ABC transporter ATP-binding protein	0.459277	0.3438	0.247124	NC	NC	NC	1	J	ko:K06173
WIV41959.1	ybiX	small ribosomal subunit biogenesis GTPase RsgA	-0.214505	-0.377563	-0.0191088	NC	NC	NC	1	S	ko:K07336
WIV40067.1	ecfA2	DctP family TRAP transporter solute-binding subunit	0.0353909	0.69381	0.783963	NC	NC	NC	1	S	ko:K05833
WIV38355.1	rsgA	YdcF family protein	-0.226428	-0.364875	-0.841403	NC	NC	NC	1	S	ko:K06949
WIV39600.1	gpFI	bifunctional ADP-dependent NAD(P)H-hydrate dehydratase/NAD(P)H-hydrate epimerase	0.905363	0.280108	0.0339473	NC	NC	NC	1	S	ko:K06907
WIV36162.1	ydcF	glycerate kinase	-0.00366632	-0.442143	-0.122206	NC	NC	NC	1	S	-
WIV37186.1	glxK	polyamine ABC transporter substrate-binding protein	-0.693424	-0.64549	-0.343182	NC	NC	NC	1	G	ko:K00865
WIV39197.1	-	LacI family DNA-binding transcriptional regulator	0.642843	0.424498	-0.232977	NC	NC	NC	1	K	-
WIV37135.1	fliG	endonuclease/exonuclease/phosphatase family protein	0.30895	0.0631938	0.368539	NC	NC	NC	1	N	ko:K02410
WIV36278.1	purR	sigma-54 dependent transcriptional regulator	-0.131245	-0.318448	0.383329	NC	NC	NC	1	K	ko:K02529,ko:K03604
WIV39949.1	-	di-heme-cytochrome C peroxidase	-0.0268757	0.634141	0.312213	NC	NC	NC	1	S	-
WIV40177.1	-	transcriptional repressor QapR	-0.989431	-0.783682	-0.721141	NC	NC	NC	1	S	ko:K09965
WIV38975.1	-	two-component system response regulator DctD	0.706136	0.443607	0.494233	NC	NC	NC	1	C	-
WIV38907.1	-	NirD/YgiW/YdeI family stress tolerance protein	-0.131367	-0.482355	0.356864	NC	NC	NC	1	K	-
WIV38572.1	dctD	3-hydroxybutyrate dehydrogenase	-0.763463	-0.52408	0.0327899	NC	NC	NC	1	T	ko:K10126
WIV37975.1	fklB	I78 family peptidase inhibitor	-0.460011	-0.0583146	-0.607535	NC	NC	NC	1	G	ko:K03773
WIV36224.1	bdhA	ribonuclease PH	0.547304	0.272297	0.672835	NC	NC	NC	1	IQ	ko:K00019
WIV36258.1	-	ferric iron uptake transcriptional regulator	-0.287487	-0.106915	-0.537266	NC	NC	NC	1	S	-
WIV38738.1	rph	protein translocase subunit SecF	0.338489	0.209671	0.754589	NC	NC	NC	1	J	ko:K00989
WIV40409.1	grxD	3-hydroxyacyl-ACP dehydratase FabZ	-0.242959	-0.189585	-0.348202	NC	NC	NC	1	O	ko:K07390
WIV38170.1	fur	fumarylacetoacetate hydrolase family protein	0.109624	-0.10497	-0.560494	NC	NC	NC	1	K	ko:K03711
WIV40088.1	secF	flagellar hook protein FlgE	0.739086	0.519867	0.739086	NC	NC	NC	1	U	ko:K03074
WIV40299.1	fabZ	DUF4398 domain-containing protein	-0.247928	0.469302	0.769607	NC	NC	NC	1	I	ko:K02372
WIV39296.1	ycgM	peptidylprolyl isomerase	-0.727075	-0.511097	-0.863235	NC	NC	NC	1	Q	-
WIV40253.1	-	Rrf2 family transcriptional regulator	0.548011	0.878083	0.794505	NC	NC	NC	1	M	-
WIV39737.1	ppiC	crotonase/enoyl-CoA hydratase family protein	-0.68966	-0.61595	-0.875672	NC	NC	NC	1	G	ko:K03769
WIV37641.1	-	OmpA family protein	-0.410862	-0.470451	-0.523562	NC	NC	NC	1	C	-
WIV36475.1	-	ribosome silencing factor	0.491248	0.249359	0.142444	NC	NC	NC	1	I	ko:K01692
WIV37197.1	oprF	twitching motility response regulator PilH	-0.0524674	-0.163499	-0.42711	NC	NC	NC	1	M	ko:K03286
WIV40814.1	eda	alpha/beta hydrolase	0.297494	0.536433	0.297494	NC	NC	NC	1	G	ko:K01625
WIV39907.1	rsfS	DsbA family protein	-0.588805	-0.316184	-0.51567	NC	NC	NC	1	J	ko:K09710
WIV40045.1	estB	YbaY family lipoprotein	-0.68105	-0.588686	-0.622633	NC	NC	NC	1	S	ko:K06999
WIV41949.1	-	sulfurtransferase complex subunit TusD	-0.185607	0.781501	0.796545	NC	NC	NC	1	O	ko:K07396
WIV37263.1	tolR	YciI family protein	0.109411	0.15724	-0.206451	NC	NC	NC	1	U	ko:K03560
WIV40270.1	ybaY	flagellar basal-body rod protein FlgG	0.319254	0.130809	0.0906025	NC	NC	NC	1	S	ko:K09914
WIV41352.1	tusD	Tim44 domain-containing protein	-0.436272	-0.301485	-0.398951	NC	NC	NC	1	P	ko:K07235
WIV40753.1	yciI	dCTP deaminase	-0.210529	-0.446256	-0.343598	NC	NC	NC	1	S	ko:K05527,ko:K09780
WIV38927.1	-	ABC transporter ATP-binding protein	-0.0283446	-0.546193	-0.96123	NC	NC	NC	1	S	-
WIV40445.1	dcd	nitric oxide reductase subunit NorC	0.560016	0.419154	0.431432	NC	NC	NC	1	F	ko:K01494
WIV37063.1	napB	4a-hydroxytetrahydrobiopterin dehydratase	-0.458106	-0.144948	-0.849058	NC	NC	NC	1	C	ko:K02568
WIV41084.1	ybbA	signal peptide peptidase SppA	-0.0196288	-0.786548	-0.793289	NC	NC	NC	1	Q	ko:K02003
WIV39498.1	norC	16S rRNA (guanine(966)-N(2))-methyltransferase RsmD	0.519061	0.519061	0.723419	NC	NC	NC	1	C	ko:K02305
WIV37363.1	phhB	transcription antitermination factor NusB	-0.0829528	0.297822	-0.118724	NC	NC	NC	1	H	ko:K01724
WIV40969.1	sppA	bifunctional pyr operon transcriptional regulator/uracil phosphoribosyltransferase PyrR	0.793204	0.803509	0.677512	NC	NC	NC	1	OU	ko:K04773
WIV39350.1	rsmD	rhodanese-like domain-containing protein	-0.0129391	0.00642627	-0.0524674	NC	NC	NC	1	L	ko:K08316
WIV39860.1	nusB	pilin	-0.455195	-0.463681	-0.198166	NC	NC	NC	1	K	ko:K03625
WIV39382.1	pyrR	acireductone dioxygenase	-0.768674	-0.599289	-0.670111	NC	NC	NC	1	F	ko:K02825
WIV38534.1	yibN	NAD(+) diphosphatase	-0.806717	-0.405705	-0.390563	NC	NC	NC	1	P	ko:K01011
WIV37817.1	pilA	RidA family protein	0.57368	0.609013	0.666044	NC	NC	NC	1	NU	ko:K02650
WIV36540.1	mtnD	phenylalanine 4-monooxygenase	0.340959	0.3175	0.219653	NC	NC	NC	1	S	ko:K08967
WIV36403.1	nudC	cold-shock protein	0.190173	-0.099334	0.172746	NC	NC	NC	1	L	ko:K03426
WIV37362.1	phhA	nitrous oxide reductase accessory protein NosL	0.522912	0.678445	0.529135	NC	NC	NC	1	E	ko:K00500
WIV39054.1	-	polymer-forming cytoskeletal protein	-0.359081	-0.513409	-0.597241	NC	NC	NC	1	S	ko:K06887,ko:K11903
WIV39559.1	tsaD	VOC family protein	0.773971	0.79422	0.948985	NC	NC	NC	1	O	ko:K01409
WIV37308.1	-	Mks condensin complex protein MksE	0.611729	0.611729	0.40691	NC	NC	NC	1	-	-
WIV38046.1	phnB	response regulator transcription factor	0.215013	0.0630098	-0.164942	NC	NC	NC	1	S	ko:K04750
WIV36909.1	phnX	protein TonB	-0.179821	-0.109229	-0.460841	NC	NC	NC	1	S	ko:K05306
WIV38090.1	IV02_13115	D-alanyl-D-alanine carboxypeptidase/D-alanyl-D-alanine-endopeptidase	-0.463656	-0.00846158	-0.0428131	NC	NC	NC	1	S	-
WIV37785.1	regA	thioredoxin TrxA	-0.379414	-0.567041	-0.476438	NC	NC	NC	1	KT	ko:K15012
WIV41966.1	-	DUF924 family protein	-0.543142	-0.435386	-0.419084	NC	NC	NC	1	S	-
WIV40895.1	dacB	elastinolytic metalloprotease LasA	0.370491	0.211209	0.244503	NC	NC	NC	1	M	ko:K07259
WIV36353.1	lasA	30S ribosomal protein S11	0.301816	-0.360144	-0.138141	NC	NC	NC	1	M	ko:K08642
WIV38105.1	-	pantetheine-phosphate adenylyltransferase	-0.0766213	-0.103093	-0.528857	NC	NC	NC	1	H	-
WIV40052.1	-	nuclear transport factor 2 family protein	-0.671251	-0.516528	-0.477925	NC	NC	NC	1	O	-
WIV39681.1	rpsK	alpha-ketoacid dehydrogenase subunit beta	0.294621	0.366322	0.721099	NC	NC	NC	1	J	ko:K02948
WIV40595.1	-	integration host factor subunit alpha	0.216133	-0.400538	-0.704544	NC	NC	NC	1	S	ko:K06893
WIV40661.1	-	Lrp/AsnC family transcriptional regulator	-0.374304	-0.0789668	-0.145956	NC	NC	NC	1	J	-
WIV37289.1	purN	16S rRNA (uracil(1498)-N(3))-methyltransferase	-0.145605	-0.1976	-0.22095	NC	NC	NC	1	F	ko:K11175
WIV41380.1	lrpC	DNA polymerase III subunit epsilon	-0.836001	-0.751041	-0.823553	NC	NC	NC	1	K	ko:K03719
WIV39886.1	-	phosphate regulon transcriptional regulator PhoB	0.321928	-0.0401394	0.321928	NC	NC	NC	1	K	-
WIV39398.1	rsmE	type 4a pilus biogenesis protein PilO	-0.616671	-0.823122	-0.201634	NC	NC	NC	1	J	ko:K09761
WIV36410.1	dnaQ	alpha-L-glutamate ligase-like protein	-0.422691	-0.333424	-0.138076	NC	NC	NC	1	L	ko:K02342,ko:K14159
WIV38446.1	pilO	alpha/beta hydrolase	-0.631133	-0.323349	-0.457303	NC	NC	NC	1	NU	ko:K02664
WIV36458.1	PA1766	class II glutamine amidotransferase	0.191299	-0.104157	0.270789	NC	NC	NC	1	HJ	-
WIV40102.1	rlmN	PhzF family phenazine biosynthesis protein	-0.16711	0.714246	-0.0931094	NC	NC	NC	1	J	ko:K06941
WIV40724.1	-	thiol:disulfide interchange protein DsbA	-0.224935	-0.0729315	-0.105353	NC	NC	NC	1	S	ko:K01055
WIV36913.1	yafJ	ubiquinol-cytochrome C chaperone family protein	-0.559634	-0.536643	-0.630893	NC	NC	NC	1	S	-
WIV41179.1	-	TetR/AcrR family transcriptional regulator	0.555259	0.335722	0.310543	NC	NC	NC	1	S	-
WIV38891.1	dsbA	cystine ABC transporter substrate-binding protein	-0.922595	-0.729412	-0.638187	NC	NC	NC	1	O	ko:K03673
WIV39236.1	yaaW	succinate dehydrogenase, cytochrome b556 subunit	-0.346606	-0.631	-0.116988	NC	NC	NC	1	S	-
WIV40984.1	tetR7	lipopolysaccharide kinase InaA family protein	0.590417	0.669851	0.851181	NC	NC	NC	1	K	-
WIV39292.1	fliY	lyase	0.0152668	0.195839	-0.0734622	NC	NC	NC	1	ET	ko:K02424
WIV36647.1	sdhC	5-oxoprolinase subunit PxpA	-0.388751	-0.576823	-0.236748	NC	NC	NC	1	C	ko:K00241
WIV38410.1	-	hypothetical protein P4A98_02210	-0.824558	-0.318822	-0.164494	NC	NC	NC	1	KLT	-
WIV39446.1	vgb	tRNA (guanosine(46)-N7)-methyltransferase TrmB	-0.180572	-0.372825	-0.326482	NC	NC	NC	1	V	ko:K18235
WIV39470.1	-	peptidylprolyl isomerase PpiA	-0.432644	-0.616811	-0.418542	NC	NC	NC	1	S	ko:K07160
WIV39397.1	-	elongation factor P maturation arginine rhamnosyltransferase EarP	-0.450661	-0.796837	-0.265852	NC	NC	NC	1	-	-
WIV41996.1	trmB	glutathione S-transferase N-terminal domain-containing protein	-0.607085	-0.592825	-0.790208	NC	NC	NC	1	J	ko:K03439
WIV40723.1	ppiA	liu genes transcriptional regulator LiuR	-0.369757	-0.0972972	-0.427638	NC	NC	NC	1	M	ko:K01802,ko:K03767,ko:K03768
WIV41089.1	-	L-lactate dehydrogenase LldA	-0.0273418	-0.696608	-0.442379	NC	NC	NC	1	S	-
WIV37721.1	sspA	methionine ABC transporter ATP-binding protein	0.0506261	0.582097	0.834095	NC	NC	NC	1	O	ko:K03599
WIV36211.1	liuR	carbonate dehydratase	-0.572081	-0.817906	-0.858385	NC	NC	NC	1	K	-
WIV38904.1	metN	erythrose-4-phosphate dehydrogenase	0.230077	0.275341	0	NC	NC	NC	1	P	ko:K02071
WIV36343.1	-	SPOR domain-containing protein	-0.427565	-0.176697	-0.258883	NC	NC	NC	1	C	ko:K07302,ko:K18029
WIV39527.1	epd	lipid-A-disaccharide synthase	0.464404	0.888512	-0.18484	NC	NC	NC	1	H	ko:K00134,ko:K03472
WIV39643.1	-	thiamine phosphate synthase	-0.374396	-0.0588937	-0.473931	NC	NC	NC	1	-	-
WIV40301.1	lpxB	type IV pilus/biofilm regulator FimL	-0.515541	-0.300081	-0.626185	NC	NC	NC	1	M	ko:K00748
WIV36923.1	ghrA	class II poly(R)-hydroxyalkanoic acid synthase	0.355403	0.287658	0.564498	NC	NC	NC	1	EH	-
WIV39934.1	thiE	allophanate hydrolase subunit 1	-0.289507	-0.316987	-0.462838	NC	NC	NC	1	H	ko:K00788
WIV38460.1	phaC2	nitroreductase family protein	0.575389	0.565752	0.938599	NC	NC	NC	1	I	ko:K03821
WIV37356.1	-	YCF48-related protein	0.516036	0.474516	0.716334	NC	NC	NC	1	S	ko:K09709,ko:K18291
WIV38597.1	drgA	NADP-dependent oxidoreductase	0.561194	0.79518	-0.0142139	NC	NC	NC	1	C	-
WIV37110.1	dgt	ABC transporter substrate-binding protein	-0.0917426	-0.390182	-0.435697	NC	NC	NC	1	F	ko:K01129
WIV40864.1	-	diguanylate cyclase GcbA	-0.314997	-0.235506	-0.290068	NC	NC	NC	1	S	-
WIV36581.1	yfmJ	alpha/beta fold hydrolase	-0.0594329	0.364007	0.338651	NC	NC	NC	1	S	ko:K07119
WIV37789.1	-	SDR family oxidoreductase	0.183625	0.389841	0.327512	NC	NC	NC	1	E	ko:K02035,ko:K12368
WIV38247.1	-	hypothetical protein P4A98_10045	0.77396	-0.137504	0.292909	NC	NC	NC	1	T	-
WIV39478.1	bioH	3-carboxy-cis,cis-muconate cycloisomerase	-0.688244	-0.345775	-0.434312	NC	NC	NC	1	S	ko:K02170
WIV38556.1	fixR	carbon starvation CstA family protein	0.967579	0.562224	0.879319	NC	NC	NC	1	IQ	-
WIV39191.1	pcaB	tRNA (guanosine(37)-N1)-methyltransferase TrmD	-0.0931094	0.0395284	-0.442005	NC	NC	NC	1	F	ko:K01857
WIV41324.1	-	N-acetylglutaminylglutamine synthetase	0.528407	0.0476454	-0.327203	NC	NC	NC	1	U	-
WIV40200.1	trmD	ABC transporter ATP-binding protein	-0.10497	0.121306	0.00505323	NC	NC	NC	1	J	ko:K00554
WIV39456.1	-	anthranilate phosphoribosyltransferase	0.482782	0.569466	0.686141	NC	NC	NC	1	K	ko:K00657
WIV40465.1	cphA	phosphate acyltransferase PlsX	0.297544	0.745003	0.856034	NC	NC	NC	1	HJK	-
WIV40404.1	fbpC	lipopolysaccharide heptosyltransferase I	-0.0578544	0.234012	0.220447	NC	NC	NC	1	P	ko:K02010
WIV41903.1	plsX	type IV pilus modification protein PilV	0.173559	0.101488	0.32709	NC	NC	NC	1	I	ko:K03621
WIV38415.1	rfaC	aminodeoxychorismate lyase	0.0637759	0.402759	0.260315	NC	NC	NC	1	M	ko:K02841
WIV41438.1	ctpH	glucose-6-phosphate dehydrogenase	-0.915787	-0.136321	0.294872	NC	NC	NC	1	NT	ko:K03406
WIV37954.1	pilV	GldG family protein	0.763118	0.763118	0.160773	NC	NC	NC	1	NU	ko:K02671
WIV40977.1	pabC	hypothetical protein P4A98_15305	0.290947	0.80811	0.426879	NC	NC	NC	1	EH	ko:K02619
WIV40274.1	-	chemotaxis response regulator protein-glutamate methylesterase	0.449611	-0.75684	-0.745966	NC	NC	NC	1	N	-
WIV39141.1	cheB	DUF3772 domain-containing protein	-0.246356	0.20673	-0.387346	NC	NC	NC	1	NT	ko:K03412
WIV36837.1	aceK	4-alpha-glucanotransferase	-0.415037	-0.464791	-0.415037	NC	NC	NC	1	F	ko:K00906
WIV36819.1	-	GspL family type II secretion system protein XcpY	0.643208	0.474579	0.524267	NC	NC	NC	1	M	ko:K05802
WIV41851.1	malQ	DNA repair ATPase	-0.0894982	0.134542	0.0321804	NC	NC	NC	1	G	ko:K00705,ko:K06044
WIV40849.1	gspL	mechanosensitive ion channel family protein	-0.0238467	-0.244237	-0.540138	NC	NC	NC	1	U	ko:K02461
WIV40216.1	-	F0F1 ATP synthase subunit epsilon	0.833418	0.343853	0.359592	NC	NC	NC	1	KT	-
WIV39662.1	rpsS	peroxiredoxin	-0.471916	-0.30662	0.144089	NC	NC	NC	1	J	ko:K02965
WIV37688.1	mscS	OsmC family protein	0.690817	0.39486	0.521237	NC	NC	NC	1	M	ko:K03442
WIV38952.1	atpC	cell division protein ZapA	0.154723	0.237864	0.166897	NC	NC	NC	1	C	ko:K02114
WIV38633.1	zapA	YecA family protein	-0.938924	-0.495208	-0.682759	NC	NC	NC	1	D	ko:K09888
WIV38631.1	ygfB	dodecin family protein	-0.55821	-0.640004	-0.924843	NC	NC	NC	1	S	ko:K09895
WIV38827.1	purK	large-conductance mechanosensitive channel protein MscL	0.244622	0.579726	0.476438	NC	NC	NC	1	F	ko:K01589
WIV37077.1	cspA	urease subunit beta	-0.352768	-0.244997	-0.774481	NC	NC	NC	1	K	ko:K03704
WIV38271.1	ureB	PA4642 family protein	0.0593785	-0.321928	-0.64689	NC	NC	NC	1	E	ko:K01429
WIV36872.1	-	azurin	-0.384798	-0.995183	-0.732149	NC	NC	NC	1	S	-
WIV40682.1	-	Trm112 family protein	-0.424885	-0.398772	-0.323155	NC	NC	NC	1	P	ko:K02055
WIV38047.1	-	GNAT family N-acetyltransferase	-0.589689	-0.228924	-0.340588	NC	NC	NC	1	S	-
WIV38326.1	azu	CinA family protein	-0.782825	-0.5515	-0.856354	NC	NC	NC	1	C	-
WIV40962.1	ycaR	nucleoside triphosphate pyrophosphatase	-0.429393	-0.257332	-0.692427	NC	NC	NC	1	S	ko:K09791
WIV40325.1	ygaD	glycine cleavage system protein R	-0.440573	-0.814968	-0.885107	NC	NC	NC	1	S	ko:K03743
WIV40970.1	yceF	MaoC family dehydratase	-0.971145	-0.574074	-0.469485	NC	NC	NC	1	D	ko:K06287
WIV41088.1	oprI	flavodoxin	-0.543486	-0.431157	-0.763933	NC	NC	NC	1	S	-
WIV40626.1	phaJ	(2Fe-2S)-binding protein	-0.678072	-0.625604	-0.836024	NC	NC	NC	1	I	-
WIV41197.1	XAC1354	Fe-S cluster assembly transcriptional regulator IscR	-0.341727	-0.333879	-0.686792	NC	NC	NC	1	E	-
WIV36626.1	-	BON domain-containing protein	-0.596935	-0.300478	-0.579013	NC	NC	NC	1	C	ko:K07302,ko:K18029
WIV40925.1	uspA	carboxymuconolactone decarboxylase family protein	0.208947	0.142604	-0.0573332	NC	NC	NC	1	T	ko:K06149
WIV40093.1	iscR	PA5502 family lipoprotein	-0.223563	-0.67737	-0.468675	NC	NC	NC	1	K	ko:K13643
WIV41968.1	-	uracil-DNA glycosylase	-0.622	-0.154221	-0.807355	NC	NC	NC	1	S	ko:K04065
WIV39541.1	-	HU family DNA-binding protein	0.0201779	-0.0256258	-0.368387	NC	NC	NC	1	O	-
WIV41985.1	-	recombination mediator RecR	0.342888	0.48375	0.0116818	NC	NC	NC	1	-	-
WIV37491.1	ung	thioredoxin family protein	-0.419376	-0.614507	-0.811422	NC	NC	NC	1	L	ko:K03648
WIV38752.1	hupA	30S ribosomal protein S21	-0.246311	-0.562495	-0.383047	NC	NC	NC	1	L	ko:K05787
WIV37292.1	-	DUF2025 family protein	-0.218835	0.231523	-0.0600073	NC	NC	NC	1	O	-
WIV39558.1	rpsU	acyl-CoA dehydrogenase family protein	-0.695373	-0.541437	0.0812674	NC	NC	NC	1	J	ko:K02970
WIV36813.1	-	ArsC family reductase	-0.717413	-0.529109	-0.169925	NC	NC	NC	1	S	-
WIV37111.1	-	cold-shock protein	0.0804899	-0.479526	-0.455004	NC	NC	NC	1	S	-
WIV40280.1	yffB	alanine transaminase	-0.499907	-0.843332	-0.538976	NC	NC	NC	1	P	ko:K00537
WIV39433.1	cspD	SDR family oxidoreductase	-0.162271	-0.0627358	-0.475638	NC	NC	NC	1	K	ko:K03704
WIV39835.1	csgA	response regulator	0.347923	-0.395301	-0.528264	NC	NC	NC	1	IQ	-
WIV40320.1	nlpD	glutathione S-transferase N-terminal domain-containing protein	0.586767	0.512766	0.0531766	NC	NC	NC	1	D	ko:K06194,ko:K12943
WIV38182.1	lrpR	CoA pyrophosphatase	-0.214444	-0.605028	-0.186963	NC	NC	NC	1	T	ko:K07666
WIV38768.1	-	UvrY/SirA/GacA family response regulator transcription factor	-0.368744	-0.228941	-0.0118093	NC	NC	NC	1	T	-
WIV37205.1	yfcG	acetolactate synthase small subunit	0.00145067	-0.100677	-0.0607696	NC	NC	NC	1	O	ko:K11209
WIV40189.1	nudL	outer membrane protein OmpK	-0.108934	0.540568	0.353067	NC	NC	NC	1	L	-
WIV41370.1	gacA	GTP cyclohydrolase II	-0.404149	-0.404149	0.295456	NC	NC	NC	1	K	ko:K07689
WIV38100.1	ilvH	hypothetical protein P4A98_20905	0.182675	0.109043	0.384918	NC	NC	NC	1	E	ko:K01653
WIV39133.1	-	tripartite tricarboxylate transporter substrate binding protein	-0.530515	-0.0857299	-0.250407	NC	NC	NC	1	M	-
WIV39865.1	ribA	DUF1820 family protein	-0.447459	-0.776494	-0.233701	NC	NC	NC	1	H	ko:K01497
WIV37202.1	-	Na(+)-translocating NADH-quinone reductase subunit C	-0.608668	-0.831539	-0.950088	NC	NC	NC	1	S	-
WIV37487.1	tctC	organic hydroperoxide resistance protein OhrR	-0.232885	-0.0829894	-0.616671	NC	NC	NC	1	S	ko:K07795
WIV39931.1	IV02_29925	lactoylglutathione lyase	0.275341	0.335349	0.642237	NC	NC	NC	1	S	-
WIV40944.1	nqrC	MarR family transcriptional regulator	-0.310068	0.026967	0.391021	NC	NC	NC	1	C	ko:K00348
WIV41091.1	ohr	universal stress protein	-0.268061	0.176878	0	NC	NC	NC	1	O	-
WIV40418.1	gloA	transcriptional repressor LexA	-0.332674	-0.500494	-0.716589	NC	NC	NC	1	E	ko:K01759
WIV40586.1	slyA	DUF2782 domain-containing protein	-0.471752	-0.182864	-0.555816	NC	NC	NC	1	K	ko:K06075
WIV36471.1	-	LEA type 2 family protein	-0.0790946	0.594212	-0.711536	NC	NC	NC	1	T	-
WIV38896.1	-	glutamine synthetase family protein	-0.32714	-0.237733	-0.689212	NC	NC	NC	1	S	-
WIV39096.1	-	DUF2780 domain-containing protein	-0.403754	-0.263652	-0.4879	NC	NC	NC	1	S	-
WIV40932.1	-	cytochrome c oxidase copper chaperone SenC	0.938946	0.0851166	0.771617	NC	NC	NC	1	-	-
WIV38909.1	-	Panacea domain-containing protein	0.178092	-0.0980321	0.531325	NC	NC	NC	1	E	ko:K01915
WIV39083.1	scoP	50S ribosomal protein L28	-0.0801703	-0.0130562	0.0510742	NC	NC	NC	1	S	ko:K07152
WIV39217.1	-	pentapeptide repeat-containing protein	0	0.0443941	0.276124	NC	NC	NC	1	S	-
WIV36882.1	gltL	chemotaxis response regulator CheY	0.116689	0.396919	0.543098	NC	NC	NC	1	E	ko:K02028,ko:K02029,ko:K10004
WIV38723.1	rpmB	type II secretion system F family protein	0.0268001	-0.391191	0.193772	NC	NC	NC	1	J	ko:K02902
WIV38108.1	-	NAD(+) kinase	-0.0829363	-0.245411	-0.439422	NC	NC	NC	1	S	-
WIV36773.1	cheY	pilus assembly protein	-0.463499	-0.165059	-0.313828	NC	NC	NC	1	KT	ko:K03413
WIV37819.1	pilC	NAD(P)H:quinone oxidoreductase	0.0229916	0.0623659	0.491209	NC	NC	NC	1	U	ko:K02653
WIV40857.1	nadK	RidA family protein	0.757073	0.890487	0.848934	NC	NC	NC	1	H	ko:K00858
WIV37956.1	-	preprotein translocase subunit SecY	-0.0180339	0.246512	-0.330917	NC	NC	NC	1	NU	ko:K02673
WIV37284.1	wrbA	ribosome biogenesis GTP-binding protein YihA/YsxC	-0.217591	-0.405451	-0.84944	NC	NC	NC	1	S	ko:K03809
WIV40822.1	-	PspA/IM30 family protein	0.561879	0.284815	-0.0946369	NC	NC	NC	1	J	-
WIV39678.1	secY	NAD-dependent epimerase	0.0855569	-0.112183	-0.967978	NC	NC	NC	1	U	ko:K03076
WIV38894.1	engB	Hpt domain-containing protein	-0.0151664	0.4975	0.523972	NC	NC	NC	1	D	ko:K03978
WIV41839.1	-	O-methyltransferase	-0.540568	0.0471239	0.00281502	NC	NC	NC	1	S	-
WIV37249.1	-	Co2+/Mg2+ efflux protein ApaG	-0.439773	0.375309	-0.120016	NC	NC	NC	1	T	-
WIV40992.1	-	response regulator transcription factor	0.373408	-0.0921498	0.053701	NC	NC	NC	1	I	-
WIV36824.1	-	L-threonylcarbamoyladenylate synthase	-0.629437	-0.873782	-0.590124	NC	NC	NC	1	S	-
WIV41861.1	uhpA	LamB/YcsF family protein	-0.0900322	0.113501	-0.0647528	NC	NC	NC	1	K	ko:K07686
WIV40756.1	yciO	PilZ domain-containing protein	-0.737979	-0.910125	-0.805456	NC	NC	NC	1	J	-
WIV38974.1	gmhB	L-methionine sulfoximine N-acetyltransferase	-0.687758	-0.823535	-0.182719	NC	NC	NC	1	G	ko:K03273
WIV37803.1	lamB	cytochrome c	-0.190331	-0.208947	0.224706	NC	NC	NC	1	S	ko:K07160
WIV40953.1	-	GntR family transcriptional regulator	0.27946	0.0218594	-0.213244	NC	NC	NC	1	S	-
WIV38270.1	yncA	30S ribosomal protein S17	0.264107	-0.0325679	-0.667804	NC	NC	NC	1	M	ko:K03823
WIV39667.1	rpsQ	transcriptional regulator NrdR	-0.225881	-0.159708	0.0223431	NC	NC	NC	1	J	ko:K02961
WIV38717.1	-	50S ribosomal protein L20	0.862704	0.723599	0.21226	NC	NC	NC	1	I	ko:K06132
WIV41871.1	nrdR	YaeQ family protein	-0.947148	-0.278187	-0.407878	NC	NC	NC	1	K	ko:K07738
WIV40218.1	-	anti-sigma factor MucA	0.091888	0.145851	-0.0253358	NC	NC	NC	1	S	-
WIV41085.1	tesA	type II toxin-antitoxin system RelE/ParE family toxin	0.221857	0.447459	-0.631613	NC	NC	NC	1	E	ko:K10804
WIV37477.1	algS	ABC transporter ATP-binding protein	-0.323599	0.384664	0.321928	NC	NC	NC	1	T	ko:K03597
WIV38970.1	dnaA	acyl-ACP--UDP-N-acetylglucosamine O-acyltransferase	-0.763142	-0.421036	0.0471126	NC	NC	NC	1	L	ko:K02313
WIV37934.1	-	TlpA disulfide reductase family protein	0.448078	0.650895	0.650895	NC	NC	NC	1	S	ko:K19092
WIV37748.1	mlaF	VOC family protein	-0.56528	0.0313642	-0.956279	NC	NC	NC	1	Q	ko:K02065
WIV40300.1	lpxA	thiol:disulfide interchange protein DsbG	0.655665	0.410088	0.4468	NC	NC	NC	1	I	ko:K00677
WIV37280.1	resA	NADPH:quinone oxidoreductase family protein	-0.391954	-0.295985	-0.536344	NC	NC	NC	1	O	-
WIV41235.1	-	endonuclease III	0.381679	-0.0291463	-0.363748	NC	NC	NC	1	S	ko:K00568
WIV41526.1	dsbG	ProQ/FINO family protein	-0.0366101	0.119768	-0.127025	NC	NC	NC	1	O	ko:K03805
WIV38640.1	qor	aminoacyl-tRNA hydrolase	-0.0565835	-0.251979	-0.208587	NC	NC	NC	1	C	ko:K00344
WIV40430.1	nth	cytochrome c	-0.291956	-0.346922	0.0540398	NC	NC	NC	1	L	ko:K10773
WIV41375.1	-	phospholipid-binding protein MlaC	-0.551242	0.298341	-0.17603	NC	NC	NC	1	T	ko:K03607
WIV38077.1	pth	TIGR01459 family HAD-type hydrolase	-0.100556	-0.0582986	0	NC	NC	NC	1	J	ko:K01056
WIV36628.1	-	sigma-54-dependent transcriptional regulator	0.727438	0.825502	0.742798	NC	NC	NC	1	C	-
WIV37745.1	ttg2D	30S ribosomal protein S12	0.00607451	0.128065	0.03012	NC	NC	NC	1	Q	ko:K07323
WIV40020.1	-	two-component system response regulator HsbR	0.487092	0.255888	0.0831101	NC	NC	NC	1	G	-
WIV39972.1	-	carbon-nitrogen hydrolase family protein	-0.368539	0.306839	0.423353	NC	NC	NC	1	KT	-
WIV39653.1	rpsL	glycine betaine ABC transporter substrate-binding protein	0.0972972	0.0868048	0.0440552	NC	NC	NC	1	J	ko:K02950
WIV40581.1	rsbU	bifunctional phosphoserine phosphatase/homoserine phosphotransferase ThrH	0.888579	0.574091	0.669109	NC	NC	NC	1	T	ko:K20977
WIV40852.1	-	CFTR inhibitory factor Cif	0.060187	0.0908838	0.248949	NC	NC	NC	1	S	-
WIV40016.1	opuCC	uroporphyrinogen-III C-methyltransferase	0.626239	0.872738	0.364683	NC	NC	NC	1	M	ko:K05845
WIV36467.1	thrH	tRNA 5-methoxyuridine(34)/uridine 5-oxyacetic acid(34) synthase CmoB	-0.278426	-0.0817696	-0.278426	NC	NC	NC	1	E	ko:K02203
WIV41008.1	-	flavin prenyltransferase UbiX	0.0134205	0.177396	0.091423	NC	NC	NC	1	S	ko:K22318
WIV39486.1	cysG	M20/M25/M40 family metallo-hydrolase	0.386417	0.338323	0.747234	NC	NC	NC	1	H	ko:K02302,ko:K02303,ko:K02304
WIV37466.1	cmoB	class II aldolase/adducin family protein	0.454489	0.521698	0.23418	NC	NC	NC	1	J	ko:K15257
WIV39893.1	ubiX	cyclic di-GMP phosphodiesterase	-0.199309	-0.15978	-0.0353331	NC	NC	NC	1	H	ko:K03186
WIV41161.1	cpg2	acetyl-CoA carboxylase biotin carboxylase subunit	-0.55821	0.335749	-0.491612	NC	NC	NC	1	E	ko:K01295
WIV40496.1	-	chemotaxis protein CheW	0.124258	0.36257	0.264306	NC	NC	NC	1	G	-
WIV38188.1	-	threo-3-hydroxy-L-aspartate ammonia-lyase	0.570887	0.580286	0.324727	NC	NC	NC	1	T	ko:K07814,ko:K19617
WIV40239.1	wspD	D-hexose-6-phosphate mutarotase	0.128416	0.227952	-0.126713	NC	NC	NC	1	NT	ko:K13489
WIV40769.1	yeaD	antimicrobial resistance protein Mig-14	0.492239	0.112801	0.964811	NC	NC	NC	1	G	ko:K01792
WIV40255.1	cadR	cyclic-di-GMP phosphodiesterase BifA	0.0935408	0.301069	-0.107446	NC	NC	NC	1	K	-
WIV41185.1	-	tyrosine--tRNA ligase	0.197939	0.634396	0.620663	NC	NC	NC	1	S	-
WIV37660.1	bifA	RimK family protein	-0.0166787	-0.420576	-0.431716	NC	NC	NC	1	T	ko:K21024
WIV39779.1	tyrS	multidrug efflux RND transporter periplasmic adaptor subunit MexV	-0.202493	-0.0911479	0.310103	NC	NC	NC	1	J	ko:K01866
WIV38716.1	ordL	endonuclease/exonuclease/phosphatase family protein	0.665759	0.443366	0.902798	NC	NC	NC	1	E	ko:K09471
WIV36283.1	-	hydrophobic compound transporter HcuB	0.68042	0.350774	0.52254	NC	NC	NC	1	HJ	-
WIV38890.1	-	FAD-dependent monooxygenase PqsL	0.0681715	-0.0353331	-0.199309	NC	NC	NC	1	L	-
WIV37125.1	yliI	beta-ketoacyl-ACP synthase II	0.640486	0.383329	0.0106697	NC	NC	NC	1	G	ko:K21430
WIV36841.1	fabF_2	FAD-binding oxidoreductase	0.108524	-0.117357	-0.192645	NC	NC	NC	1	I	ko:K09458
WIV36796.1	lapD	DNA helicase RecQ	0.142835	0.315385	0.28356	NC	NC	NC	1	T	-
WIV40916.1	ygcU	citronellyl-CoA dehydrogenase	0.898801	0.49206	0.424315	NC	NC	NC	1	C	ko:K00803
WIV39215.1	-	type VI secretion system membrane subunit TssM	0.752072	0.282587	0.427638	NC	NC	NC	1	H	ko:K03182
WIV39046.1	icmF	two-component system sensor histidine kinase PhoQ	-0.157952	-0.795117	-0.460634	NC	NC	NC	1	S	ko:K11891
WIV38715.1	lrp	GMC family oxidoreductase	0.269874	0.264992	0.431108	NC	NC	NC	1	K	ko:K03719
WIV41231.1	-	nuclear transport factor 2 family protein	0.19348	0.756865	0.952472	NC	NC	NC	1	O	-
WIV37056.1	phoQ	arsenate reductase (glutaredoxin)	0.554312	0.597902	0.345135	NC	NC	NC	1	T	ko:K07637
WIV39343.1	-	cytochrome c maturation protein CcmH	0.292782	0.321928	0.177918	NC	NC	NC	1	E	-
WIV36409.1	-	DJ-1/PfpI family protein	0.744567	0.355293	-0.420492	NC	NC	NC	1	S	ko:K06893
WIV37283.1	arsC	peptide deformylase	-0.764669	-0.654865	-0.661702	NC	NC	NC	1	P	ko:K00537
WIV36749.1	ccmH	hypothetical protein P4A98_15480	-0.281182	-0.324435	-0.22741	NC	NC	NC	1	P	ko:K02200
WIV37630.1	pfpI	acyl-CoA thioesterase	-0.519724	-0.765235	-0.870974	NC	NC	NC	1	S	ko:K05520
WIV38987.1	def	DNA-directed RNA polymerase subunit omega	-0.603341	-0.4458	-0.802342	NC	NC	NC	1	J	ko:K01462
WIV36154.1	-	ribosome maturation factor RimP	0.404984	0.103093	-0.371183	NC	NC	NC	1	-	-
WIV38774.1	yciA	gamma carbonic anhydrase family protein	0.962946	0.41618	0.453391	NC	NC	NC	1	I	ko:K10806
WIV38741.1	rpoZ	DUF5064 family protein	-0.0931094	0.342392	0.0506261	NC	NC	NC	1	K	ko:K03060
WIV38152.1	rimP	iron donor protein CyaY	0.23173	0.074547	-0.137504	NC	NC	NC	1	S	ko:K09748
WIV40190.1	yrdA	acetyl-CoA carboxylase biotin carboxyl carrier protein	-0.606519	-0.507604	-0.644238	NC	NC	NC	1	S	-
WIV38251.1	accB	YqjD family protein	-0.0937144	0.00904514	0.316474	NC	NC	NC	1	I	ko:K02160
WIV39660.1	rplW	gamma carbonic anhydrase family protein	0.0223678	0.196397	0.403722	NC	NC	NC	1	J	ko:K02892
WIV38049.1	-	ATP-dependent Clp endopeptidase proteolytic subunit ClpP	0.54157	0.678072	-0.188072	NC	NC	NC	1	S	-
WIV40902.1	yqjD	HIT family protein	0.789731	0.578862	-0.0531439	NC	NC	NC	1	S	-
WIV36425.1	clpP	ClpXP protease specificity-enhancing factor	0.101009	0.12823	0.452852	NC	NC	NC	1	OU	ko:K01358
WIV40633.1	-	YdcH family protein	-0.646691	-0.320041	-0.500613	NC	NC	NC	1	FG	ko:K02503
WIV38470.1	hisI	polyprenyl diphosphate synthase	0.61064	0.188693	0.307281	NC	NC	NC	1	E	ko:K01496,ko:K11755
WIV37720.1	sspB	DUF1826 domain-containing protein	-0.624709	-0.742202	-0.979241	NC	NC	NC	1	S	ko:K03600
WIV38012.1	-	PhzF family phenazine biosynthesis protein	-0.496676	-0.27711	-0.803857	NC	NC	NC	1	S	ko:K09794
WIV40292.1	uppS	c-di-GMP-binding multidrug transporter transcriptional regulator BrlR	0.640672	0.704802	0.503168	NC	NC	NC	1	H	ko:K00806
WIV38933.1	-	VOC family protein	-0.937484	-0.334867	-0.387816	NC	NC	NC	1	S	-
WIV38282.1	tipA	type 4a pilus biogenesis lipoprotein PilP	-0.820294	-0.220247	-0.640295	NC	NC	NC	1	K	ko:K21744
WIV36202.1	-	glutathione peroxidase	-0.140373	-0.156256	-0.411856	NC	NC	NC	1	E	-
WIV39908.1	rlmH	30S ribosomal protein S16	0.147488	-0.0252668	0.0968615	NC	NC	NC	1	J	ko:K00783
WIV38445.1	pilP	chemotaxis protein CheW	-0.00360224	-0.0364336	-0.0108338	NC	NC	NC	1	NU	ko:K02665
WIV37395.1	btuE	hypothetical protein P4A98_17745	-0.777245	-0.794733	-0.772906	NC	NC	NC	1	O	ko:K00432
WIV40198.1	rpsP	pilin assembly protein	-0.246356	0.298249	0.351812	NC	NC	NC	1	J	ko:K02959
WIV36589.1	IV02_14570	type VI secretion system accessory protein TagJ	-0.657489	-0.746334	-0.679754	NC	NC	NC	1	-	-
WIV40256.1	-	MOSC domain-containing protein	-0.82103	-0.113211	-0.327041	NC	NC	NC	1	S	-
WIV39055.1	impE	homoprotocatechuate degradation operon regulator HpaR	-0.759631	-0.236298	-0.391021	NC	NC	NC	1	S	ko:K11898
WIV38279.1	-	hypothetical protein P4A98_06685	-0.443348	-0.434578	-0.641029	NC	NC	NC	1	S	-
WIV39782.1	hpaR	ribosome maturation factor RimM	-0.0290625	0.463536	-0.0673099	NC	NC	NC	1	K	-
WIV40250.1	-	ATP-dependent zinc protease	0.0928098	-0.314756	-0.125095	NC	NC	NC	1	-	-
WIV38173.1	ratA	bifunctional allantoicase/(S)-ureidoglycine aminohydrolase	0.532925	0.412422	0.415037	NC	NC	NC	1	I	-
WIV40199.1	rimM	DUF2796 domain-containing protein	0.67905	0.273761	0.136257	NC	NC	NC	1	J	ko:K02860
WIV36456.1	-	outer membrane lipid asymmetry maintenance protein MlaD	-0.0165965	-0.402519	-0.56042	NC	NC	NC	1	O	-
WIV37096.1	ylbA	3-oxoadipate enol-lactonase	0.132307	0.267104	0.60921	NC	NC	NC	1	S	ko:K14977
WIV39851.1	-	STAS domain-containing protein	-0.76356	0.150025	0.662618	NC	NC	NC	1	P	-
WIV37746.1	mlaD	cell division topological specificity factor MinE	0.572579	0.29956	0.597241	NC	NC	NC	1	Q	ko:K02067
WIV39192.1	pcaD	urease subunit gamma	-0.0605415	-0.0299532	-0.626056	NC	NC	NC	1	S	ko:K01055,ko:K14727
WIV41151.1	-	alanine/glycine:cation symporter family protein	0.213906	0.131337	-0.112132	NC	NC	NC	1	T	-
WIV40687.1	minE	preprotein translocase subunit YajC	-0.806228	-0.736966	-0.8873	NC	NC	NC	1	D	ko:K03608
WIV38269.1	ureA	c-type cytochrome	-0.0486348	0.0315356	-0.580983	NC	NC	NC	1	E	ko:K01430
WIV40303.1	alsT	hotdog fold thioesterase	-0.136021	-0.0998006	0.327111	NC	NC	NC	1	U	ko:K03310
WIV40086.1	yajC	DsrE family protein	-0.386549	-0.34367	-0.353089	NC	NC	NC	1	U	ko:K03210
WIV36612.1	menI	type II 3-dehydroquinate dehydratase	0.562824	0.867796	0.763811	NC	NC	NC	1	Q	ko:K19222
WIV38202.1	-	zinc-dependent peptidase	-0.477434	-0.27684	-0.5764	NC	NC	NC	1	S	ko:K07092
WIV36585.1	-	toluene tolerance protein	0.308353	0.390815	0.071747	NC	NC	NC	1	S	-
WIV38250.1	aroQ	iron-sulfur cluster assembly protein IscA	-0.76184	-0.156119	-0.0759489	NC	NC	NC	1	E	ko:K03786
WIV39882.1	mtfA	YchJ family protein	-0.221606	-0.62932	-0.955821	NC	NC	NC	1	C	ko:K09933
WIV38402.1	-	VOC family protein	-0.563746	0.415037	-0.402035	NC	NC	NC	1	KLT	-
WIV37199.1	ychJ	ribosome biogenesis factor YjgA	-0.494472	-0.356144	-0.56895	NC	NC	NC	1	S	ko:K09858
WIV36863.1	-	cyanide-insensitive cytochrome bd quinol oxidase subunit I	0.0692073	0.128777	0.112475	NC	NC	NC	1	S	-
WIV41083.1	greB	sigma-54-dependent response regulator transcription factor FleR	-0.490395	-0.52566	-0.747703	NC	NC	NC	1	K	ko:K04760
WIV37765.1	yjgA	secondary thiamine-phosphate synthase enzyme YjbQ	-0.752907	-0.503293	-0.934905	NC	NC	NC	1	S	ko:K09889
WIV39974.1	cioA	NAD(P)/FAD-dependent oxidoreductase	0.568977	-0.561311	-0.111508	NC	NC	NC	1	C	ko:K00425
WIV36853.1	-	aminodeoxychorismate/anthranilate synthase component II	-0.442143	0.0073048	-0.273324	NC	NC	NC	1	O	-
WIV37791.1	-	permease-like cell division protein FtsX	-0.21864	-0.318176	-0.48693	NC	NC	NC	1	K	-
WIV37471.1	-	adenosylmethionine decarboxylase	0.0268001	0.1127	0.472488	NC	NC	NC	1	NU	-
WIV39622.1	pabA	tetratricopeptide repeat protein	-0.0707345	0.0137401	-0.231626	NC	NC	NC	1	EH	ko:K01658,ko:K01664
WIV39355.1	ftsX	oligoribonuclease	0.534513	0.0958954	0.200987	NC	NC	NC	1	D	ko:K09811
WIV39932.1	-	ribosome-associated translation inhibitor RaiA	-0.298713	-0.163058	-0.171302	NC	NC	NC	1	S	ko:K07126
WIV38354.1	orn	lipoprotein-releasing ABC transporter ATP-binding protein LolD	-0.0146468	-0.0725769	0.0247679	NC	NC	NC	1	A	ko:K13288
WIV41378.1	kynA	VOC family protein	0.496153	0.282639	0.66862	NC	NC	NC	1	E	ko:K00453
WIV37755.1	yhbH	class I SAM-dependent methyltransferase	0.226915	0.428843	0.12883	NC	NC	NC	1	J	ko:K05808
WIV40955.1	lolD	helix-turn-helix transcriptional regulator	-0.254421	0.00861313	-0.0890835	NC	NC	NC	1	V	ko:K09810
WIV37422.1	-	acyl-CoA thioesterase II	-0.472821	-0.449884	-0.44534	NC	NC	NC	1	S	ko:K06991
WIV40826.1	yafE	TatD family hydrolase	0.516153	-0.804394	-0.540209	NC	NC	NC	1	Q	-
WIV40672.1	-	DUF1780 domain-containing protein	-0.601451	-0.26566	-0.762696	NC	NC	NC	1	K	-
WIV39964.1	tesB	hypothetical protein P4A98_11230	0.521953	0.501194	0.532221	NC	NC	NC	1	I	ko:K10805
WIV40378.1	yjjV	zinc ABC transporter substrate-binding protein	-0.0677446	0.361099	0.0519946	NC	NC	NC	1	L	ko:K03424
WIV37827.1	-	50S ribosomal protein L3 N(5)-glutamine methyltransferase	0.0073048	-0.472305	0.0218044	NC	NC	NC	1	S	-
WIV41120.1	-	two-component system response regulator PilR	0.0176209	0.153332	0.104697	NC	NC	NC	1	-	-
WIV38900.1	znuA	hypothetical protein P4A98_16430	-0.0123837	-0.0630098	-0.0248747	NC	NC	NC	1	P	ko:K09815
WIV36546.1	prmB	DUF6036 family nucleotidyltransferase	0.271729	0.135463	0.311425	NC	NC	NC	1	J	ko:K07320
WIV37950.1	pilR	MarR family transcriptional regulator	-0.20469	0.0450879	0.5515	NC	NC	NC	1	T	ko:K02481,ko:K02667
WIV36338.1	-	META domain-containing protein	-0.332681	-0.339895	-0.46247	NC	NC	NC	1	-	-
WIV41789.1	-	alginate regulator AlgP	-0.948711	-0.925038	-0.056034	NC	NC	NC	1	-	-
WIV40467.1	-	ribonuclease E inhibitor RraB	-0.201634	-0.280705	0.0452809	NC	NC	NC	1	K	-
WIV37309.1	hslJ	glutathione S-transferase family protein	-0.38813	-0.205714	-0.790676	NC	NC	NC	1	O	ko:K03668
WIV36495.1	-	C4-dicarboxylate TRAP substrate-binding protein DctP	-0.0280144	-0.124522	-0.487092	NC	NC	NC	1	S	-
WIV36574.1	gst5	B3/4 domain-containing protein	-0.500254	-0.584063	-0.627868	NC	NC	NC	1	O	ko:K00799,ko:K11209
WIV39910.1	mltB	YgcG family protein	0.62849	0.301509	0.566651	NC	NC	NC	1	M	ko:K08305
WIV38573.1	dctP	23S rRNA pseudouridine(1911/1915/1917) synthase RluD	-0.661831	-0.422315	-0.337322	NC	NC	NC	1	G	ko:K11688
WIV39732.1	-	thioesterase family protein	-0.547385	-0.168423	-0.335349	NC	NC	NC	1	S	-
WIV39512.1	-	sodium/proline symporter PutP	-0.220032	-0.930826	-0.603505	NC	NC	NC	1	S	ko:K06872
WIV37946.1	rluD	DUF480 domain-containing protein	0.52121	0.959952	0.575229	NC	NC	NC	1	J	ko:K06180
WIV37457.1	putP	2-amino-4-hydroxy-6-hydroxymethyldihydropteridine diphosphokinase	0.431951	0.594008	0.237864	NC	NC	NC	1	E	ko:K11928
WIV40893.1	rmf	hypothetical protein P4A98_25405	-0.702002	-0.117039	-0.425484	NC	NC	NC	1	J	ko:K03812
WIV38135.1	folK	sugar ABC transporter substrate-binding protein	0.327575	0.927488	0.0280144	NC	NC	NC	1	H	ko:K00950
WIV39087.1	-	division/cell wall cluster transcriptional repressor MraZ	0.442143	0.420004	0.114712	NC	NC	NC	1	Q	ko:K14584
WIV38048.1	-	HutD family protein	-0.770955	-0.415037	0.4975	NC	NC	NC	1	-	-
WIV36281.1	rbsB	DUF4946 domain-containing protein	-0.21901	-0.914531	-0.927355	NC	NC	NC	1	G	ko:K10439
WIV37714.1	mraZ	Fic family protein	-0.867896	-0.76356	-0.136093	NC	NC	NC	1	K	ko:K03925
WIV38508.1	-	Cu(I)-responsive transcriptional regulator	0.340911	0.229201	0.565726	NC	NC	NC	1	S	ko:K09975
WIV41441.1	-	glutathione S-transferase family protein	0.434937	0.473931	0.289507	NC	NC	NC	1	-	-
WIV38184.1	cueR	ABC transporter ATP-binding protein	-0.858179	-0.555927	-0.708189	NC	NC	NC	1	K	ko:K19591
WIV36111.1	ybdM	dihydrodipicolinate synthase family protein	-0.796966	-0.632173	-0.293303	NC	NC	NC	1	K	-
WIV40722.1	bapA	spermidine synthase	0.177477	0.153171	-0.499907	NC	NC	NC	1	V	ko:K18893
WIV38411.1	waaP1	(2Fe-2S)-binding protein	-0.518395	-0.434764	-0.026967	NC	NC	NC	1	KLT	-
WIV39725.1	-	dihydrolipoyl dehydrogenase	0.347333	0.54727	0.235911	NC	NC	NC	1	EM	ko:K01714
WIV38180.1	-	DUF4136 domain-containing protein	0.199821	0.544037	0.955668	NC	NC	NC	1	E	ko:K00797
WIV41633.1	iorA	YaiI/YqxD family protein	-0.121092	-0.456378	-0.415037	NC	NC	NC	1	C	ko:K07302,ko:K18029
WIV38198.1	-	carboxymuconolactone decarboxylase family protein	-0.0342157	0.139551	0.0112273	NC	NC	NC	1	S	-
WIV38653.1	yaiI	universal stress protein	-0.674543	-0.491623	-0.185094	NC	NC	NC	1	S	ko:K09768
WIV40980.1	holB	30S ribosomal protein S6--L-glutamate ligase	0.535015	0.479306	-0.405042	NC	NC	NC	1	L	ko:K02341
WIV37778.1	-	tRNA-(ms[2]io[6]A)-hydroxylase	-0.530515	-0.459762	-0.35129	NC	NC	NC	1	S	ko:K01607
WIV41107.1	-	3-hydroxyacyl-CoA dehydrogenase NAD-binding domain-containing protein	-0.109299	-0.0291885	-0.0719381	NC	NC	NC	1	T	-
WIV36435.1	miaE	hypothetical protein P4A98_12035	-0.0714794	0.521096	0.784131	NC	NC	NC	1	FJ	ko:K06169
WIV37577.1	recD	bifunctional cobalt-precorrin-7 (C(5))-methyltransferase/cobalt-precorrin-6B (C(15))-methyltransferase	-0.12043	-0.516359	-0.780287	NC	NC	NC	1	L	ko:K03581
WIV39113.1	-	LemA family protein	0.015992	0.259968	0.135832	NC	NC	NC	1	F	-
WIV38034.1	-	hydroxypyruvate isomerase family protein	-0.447126	-0.764071	-0.827636	NC	NC	NC	1	GM	ko:K00091
WIV41036.1	cobL	protein-disulfide reductase DsbD	0.241769	0.14665	0.386557	NC	NC	NC	1	H	ko:K00595,ko:K02191
WIV37662.1	lemA	LysR family transcriptional regulator	-0.232027	0.616872	0.664177	NC	NC	NC	1	S	ko:K03744
WIV39526.1	ygbM	CsiV family protein	-0.0114048	0.305936	-0.91615	NC	NC	NC	1	G	ko:K01816,ko:K22131
WIV38249.1	dsbD	hemin-degrading factor	0.740795	0.0655883	0.358837	NC	NC	NC	1	CO	ko:K04084
WIV40823.1	cmpR_1	homoserine O-acetyltransferase	-0.268533	-0.703383	0.0500852	NC	NC	NC	1	K	-
WIV40939.1	-	multidrug efflux system transcriptional regulator MexT	-0.375968	-0.490528	-0.68147	NC	NC	NC	1	S	-
WIV38115.1	hmuS	GNAT family N-acetyltransferase	0.18206	0.193172	0.117423	NC	NC	NC	1	P	ko:K07225
WIV39863.1	-	23S rRNA (uracil(1939)-C(5))-methyltransferase RlmD	0.372952	0.531069	0.0285692	NC	NC	NC	1	ET	ko:K02030
WIV39850.1	-	endolytic transglycosylase MltG	0.128156	0.555763	-0.11482	NC	NC	NC	1	V	ko:K02003
WIV37301.1	rlmD	colicin-like pore-forming protein	-0.467505	0.947533	-0.279096	NC	NC	NC	1	J	ko:K03215
WIV40978.1	mltG	flavin monoamine oxidase family protein	-0.0309877	-0.855954	-0.964376	NC	NC	NC	1	S	ko:K07082
WIV38349.1	mutL	NUDIX hydrolase	0.602665	0.580503	0.683904	NC	NC	NC	1	L	ko:K03572
WIV41961.1	-	4-hydroxybenzoate 3-monooxygenase	0	0.305936	0.0447383	NC	NC	NC	1	S	-
WIV39400.1	-	transcriptional regulator MetR	0.154723	0.294447	0.294447	NC	NC	NC	1	E	ko:K00274
WIV40188.1	-	ferrochelatase	0.457102	0.228477	0.0085115	NC	NC	NC	1	F	-
WIV38060.1	hemH	maltose alpha-D-glucosyltransferase	0.769387	0.508659	0.332382	NC	NC	NC	1	H	ko:K01772
WIV36301.1	-	SDR family oxidoreductase	-0.628817	-0.39502	-0.697204	NC	NC	NC	1	P	ko:K16089,ko:K19611
WIV40024.1	-	TIGR04282 family arsenosugar biosynthesis glycosyltransferase	-0.15374	0.67416	0.482448	NC	NC	NC	1	Q	-
WIV40573.1	-	class I SAM-dependent methyltransferase	-0.219082	-0.582755	-0.193592	NC	NC	NC	1	S	ko:K09931
WIV36296.1	metE	phosphoenolpyruvate--protein phosphotransferase	-0.133965	-0.49253	-0.613788	NC	NC	NC	1	E	ko:K00549
WIV38030.1	rsmC	inhibitor of vertebrate lysozyme family protein	0.429558	0.402474	0.606118	NC	NC	NC	1	J	ko:K00564
WIV37854.1	-	glycolate oxidase subunit GlcD	-0.497179	0.510484	0.226276	NC	NC	NC	1	S	-
WIV40972.1	rpmF	translation initiation factor IF-1	-0.066855	-0.0109296	-0.22967	NC	NC	NC	1	J	ko:K02911
WIV40486.1	hopJ	molybdopterin-binding protein	-0.648073	-0.390915	-0.869488	NC	NC	NC	1	S	-
WIV41299.1	-	glycine cleavage system protein R	-0.881724	0.107915	0.60812	NC	NC	NC	1	S	-
WIV41338.1	infA	DUF493 domain-containing protein	0.524544	0.542383	0.566556	NC	NC	NC	1	J	ko:K02518
WIV39462.1	-	hydroxyisourate hydrolase	-0.885691	-0.952694	-0.728553	NC	NC	NC	1	E	-
WIV39913.1	-	thiol:disulfide interchange protein DsbE	-0.26457	-0.0349526	-0.665846	NC	NC	NC	1	S	ko:K09158
WIV36750.1	dsbE	SRPBCC family protein	-0.500429	-0.568884	-0.664209	NC	NC	NC	1	CO	ko:K02199
WIV39966.1	hupN	threonine-phosphate decarboxylase CobD	-0.0835234	0.894818	-0.786653	NC	NC	NC	1	L	ko:K03530
WIV40181.1	-	thiosulfate sulfurtransferase GlpE	0.925834	0.575502	0.279183	NC	NC	NC	1	S	ko:K11022
WIV37431.1	-	thioesterase family protein	-0.0401891	-0.176878	-0.293476	NC	NC	NC	1	S	-
WIV36943.1	cobC	YjfI family protein	-0.612575	0.0136104	-0.00685367	NC	NC	NC	1	E	ko:K00817,ko:K02225
WIV39568.1	glpE	3-oxoadipate enol-lactonase	-0.537833	-0.438033	-0.817657	NC	NC	NC	1	P	ko:K02439
WIV41147.1	fcbC	acyl carrier protein	0.724156	0.410047	0.271644	NC	NC	NC	1	S	ko:K07107
WIV40212.1	-	DUF3892 domain-containing protein	0.398549	0.813587	0.819792	NC	NC	NC	1	S	ko:K09980
WIV39458.1	-	TIGR00730 family Rossman fold protein	0.820091	-0.465664	-0.202629	NC	NC	NC	1	S	ko:K01055
WIV40975.1	acpP	YggL family protein	-0.568447	0.195016	-0.415037	NC	NC	NC	1	IQ	ko:K02078
WIV37408.1	-	flagellar motor switch protein FliN	-0.160364	-0.256908	-0.776147	NC	NC	NC	1	-	-
WIV38327.1	yvdD	nucleoside triphosphate pyrophosphohydrolase	-0.682518	-0.0857299	-0.460125	NC	NC	NC	1	S	ko:K06966
WIV40896.1	-	cold shock domain-containing protein CspD	-0.345899	-0.435487	-0.347788	NC	NC	NC	1	S	ko:K09923
WIV36785.1	fliN	CoA transferase subunit A	-0.196629	-0.0979451	-0.242021	NC	NC	NC	1	N	ko:K02417
WIV37299.1	mazG	carbon storage regulator CsrA	-0.45825	-0.123382	0.259087	NC	NC	NC	1	S	ko:K04765
WIV41335.1	cspD	integration host factor subunit beta	0.290779	-0.214013	-0.197857	NC	NC	NC	1	K	ko:K03704
WIV36228.1	scoA	NAD(P)H-dependent FMN reductase	-0.679865	-0.418028	0.0310269	NC	NC	NC	1	I	ko:K01028
WIV40793.1	himD	30S ribosomal protein S18	-0.738242	-0.87192	-0.958508	NC	NC	NC	1	K	ko:K05788
WIV37018.1	yieF	4-carboxymuconolactone decarboxylase	-0.00239452	0.0904153	-0.0363418	NC	NC	NC	1	S	ko:K19784
WIV41336.1	clpS	OsmC family protein	0.190164	0.476903	0.29894	NC	NC	NC	1	S	ko:K06891
WIV38338.1	rpsR	VOC family protein	-0.760173	-0.651711	0.280409	NC	NC	NC	1	J	ko:K02963
WIV39193.1	pcaC	type IV pilin protein	-0.16273	0.41022	0.246915	NC	NC	NC	1	S	ko:K01607
WIV39626.1	yhfA	DUF2058 family protein	0.483456	0.436698	0.584963	NC	NC	NC	1	O	ko:K07397
WIV36868.1	-	pyridoxal kinase PdxY	0.133413	-0.726465	-0.765535	NC	NC	NC	1	S	ko:K04750
WIV37959.1	-	FCD domain-containing protein	0.833586	0.678899	0.907773	NC	NC	NC	1	U	ko:K02655
WIV37297.1	yaiL	DUF2892 domain-containing protein	-0.729471	-0.451563	-0.614569	NC	NC	NC	1	S	ko:K09912
WIV38916.1	pdxY	sigma D regulator	0.89282	0.900218	0.795005	NC	NC	NC	1	H	ko:K00868
WIV38175.1	pdhR	hydrolase	-0.406817	-0.0165829	-0.432547	NC	NC	NC	1	K	ko:K05799
WIV41843.1	-	hypothetical protein P4A98_16615	-0.637933	-0.323059	-0.739984	NC	NC	NC	1	S	-
WIV38662.1	rsd	hypothetical protein P4A98_08865	-0.136758	0.331588	-0.199585	NC	NC	NC	1	K	ko:K07740
WIV41259.1	-	30S ribosomal protein S15	-0.139725	0.14505	0.0939761	NC	NC	NC	1	Q	-
WIV40673.1	-	type VI secretion system effector EagT6	-0.234139	-0.75431	-0.139537	NC	NC	NC	1	-	-
WIV38147.1	rpsO	tRNA (adenosine(37)-N6)-threonylcarbamoyltransferase complex ATPase subunit type 1 TsaE	-0.138605	0.214505	-0.0676387	NC	NC	NC	1	J	ko:K02956
WIV39383.1	yqgF	type VI secretion system contractile sheath small subunit	-0.873946	-0.670564	-0.53412	NC	NC	NC	1	L	ko:K07447
WIV39063.1	-	HAD family phosphatase	0.0652177	-0.109098	-0.225175	NC	NC	NC	1	S	-
WIV38351.1	yjeE	glycerol-3-phosphate 1-O-acyltransferase PlsB	-0.442005	-0.514573	-0.658963	NC	NC	NC	1	S	ko:K06925
WIV39052.1	sciH	SDR family oxidoreductase	-0.728553	-0.607924	-0.736966	NC	NC	NC	1	S	ko:K11901
WIV37148.1	serB	bifunctional lysylphosphatidylglycerol flippase/synthetase MprF	-0.5025	-0.225224	-0.773802	NC	NC	NC	1	E	ko:K01079
WIV40271.1	plsB	DUF4399 domain-containing protein	0.994911	0.317858	0.216575	NC	NC	NC	1	I	ko:K00631
WIV40654.1	-	TraR/DksA family transcriptional regulator	0.113382	0.180972	0.17897	NC	NC	NC	1	IQ	-
WIV39293.1	-	LON peptidase substrate-binding domain-containing protein	-0.435736	-0.135655	-0.804276	NC	NC	NC	1	S	-
WIV37980.1	-	Lrp/AsnC family transcriptional regulator	-0.844439	-0.56726	-0.902445	NC	NC	NC	1	T	-
WIV40075.1	holC	NUDIX hydrolase	-0.15978	0.154328	0.264972	NC	NC	NC	1	L	ko:K02339
WIV39900.1	-	transcriptional regulator ArgR	0.876265	-0.475579	0.123058	NC	NC	NC	1	S	ko:K07157
WIV39489.1	nirG	TOBE domain-containing protein	-0.793071	-0.0698511	-0.171271	NC	NC	NC	1	K	-
WIV38245.1	yfcD	outer membrane protein transport protein	0.366782	0.263521	-0.293731	NC	NC	NC	1	L	-
WIV37341.1	argR	UDP-3-O-(3-hydroxymyristoyl)glucosamine N-acyltransferase	-0.709099	0.114296	0.637704	NC	NC	NC	1	K	ko:K21825,ko:K21826
WIV40298.1	lpxD	methylthioribulose 1-phosphate dehydratase	0.248187	0	-0.258119	NC	NC	NC	1	M	ko:K02536
WIV39037.1	-	tetratricopeptide repeat protein	-0.195425	-0.426751	-0.535275	NC	NC	NC	1	S	ko:K07070
WIV39544.1	-	transcriptional regulator PrtR	-0.782224	-0.589579	-0.197262	NC	NC	NC	1	-	-
WIV36541.1	mtnB	acylphosphatase	0.464075	0.768841	0.854802	NC	NC	NC	1	E	ko:K08964,ko:K22130
WIV37622.1	-	dihydroneopterin aldolase	-0.786293	-0.609416	-0.532874	NC	NC	NC	1	S	-
WIV39589.1	prtR_1	MurR/RpiR family transcriptional regulator	0.0515303	-0.550405	0.130864	NC	NC	NC	1	K	-
WIV39561.1	folB	phosphotransferase system, HPr-related protein	-0.0500852	-0.0579473	0.0113153	NC	NC	NC	1	H	ko:K01633
WIV40770.1	hexR	DUF5629 family protein	0.823122	0.43472	0.926834	NC	NC	NC	1	K	ko:K19337
WIV39034.1	idgB	putative quinol monooxygenase	-0.687905	-0.644707	-0.553994	NC	NC	NC	1	S	ko:K01091
WIV36354.1	-	chemotaxis protein CheW	-0.15357	-0.188846	-0.989076	NC	NC	NC	1	-	-
WIV40115.1	-	4-(cytidine 5'-diphospho)-2-C-methyl-D-erythritol kinase	-0.469749	-0.532801	-0.900693	NC	NC	NC	1	-	-
WIV41824.1	-	lipoprotein-releasing ABC transporter permease subunit	-0.492114	-0.931598	-0.842171	NC	NC	NC	1	S	-
WIV39145.1	cheW	acyl-CoA synthetase	0.873154	0.771814	0.746188	NC	NC	NC	1	NT	ko:K03408
WIV38074.1	ispE	nicotinate-nucleotide adenylyltransferase	-0.534336	0.251539	0.143735	NC	NC	NC	1	F	ko:K00919
WIV40954.1	lolC	Fic family protein	-0.174748	0.229379	0.146389	NC	NC	NC	1	M	ko:K09808
WIV41446.1	acs-2	DUF523 domain-containing protein	-0.740757	-0.194269	0.805731	NC	NC	NC	1	I	ko:K01895
WIV39906.1	nadD	UDP-2,3-diacylglucosamine diphosphatase	-0.199672	-0.0911479	0.38529	NC	NC	NC	1	H	ko:K00969,ko:K01488
WIV41223.1	-	acetyl-CoA C-acetyltransferase	-0.0857299	-0.294447	0.263034	NC	NC	NC	1	K	-
WIV39290.1	-	LysR family transcriptional regulator	-0.856926	-0.742091	-0.337358	NC	NC	NC	1	S	-
WIV36433.1	lpxH	arginine-ornithine antiporter	0.123872	0.0962153	-0.060968	NC	NC	NC	1	S	ko:K03269
WIV36487.1	fadA	ABC transporter permease subunit	0.391298	0.426762	0.169449	NC	NC	NC	1	I	ko:K00626,ko:K00632
WIV41356.1	-	YbaY family lipoprotein	0.20014	0.105933	0.526546	NC	NC	NC	1	K	-
WIV38576.1	arcD	NAD(P)/FAD-dependent oxidoreductase	0.154723	0.17897	0.408216	NC	NC	NC	1	E	ko:K03757,ko:K03758
WIV39855.1	-	glycine cleavage system protein H	0.817136	-0.382333	0.432111	NC	NC	NC	1	S	-
WIV40599.1	-	iron-sulfur cluster insertion protein ErpA	0.0921937	-0.134212	-0.650508	NC	NC	NC	1	CH	ko:K00480,ko:K20940
WIV39461.1	-	patatin-like phospholipase family protein	0.739472	-0.219051	-0.32979	NC	NC	NC	1	K	-
WIV38203.1	-	hypothetical protein P4A98_19035	-0.065376	-0.0943274	-0.714317	NC	NC	NC	1	E	ko:K02437
WIV39638.1	erpA	alpha/beta fold hydrolase	-0.259292	-0.774933	-0.874469	NC	NC	NC	1	C	ko:K15724
WIV36590.1	rssA	CesT family type III secretion system chaperone SpcU	0.248028	0.353223	0.278201	NC	NC	NC	1	S	ko:K07001
WIV36838.1	-	class II fumarate hydratase FumC	-0.503021	-0.425484	-0.901436	NC	NC	NC	1	-	-
WIV36608.1	-	2-hydroxy-3-oxopropionate reductase	0.0174874	0.22741	0.352106	NC	NC	NC	1	S	-
WIV37252.1	-	glutamyl-tRNA reductase	0.433475	0.301685	0.500589	NC	NC	NC	1	-	-
WIV37762.1	fumC	type IV pilus ATPase PilU	0.603786	0.277399	0.632006	NC	NC	NC	1	C	ko:K01679
WIV36730.1	glxR	DUF1348 family protein	-0.711523	0.972563	0.196603	NC	NC	NC	1	I	ko:K00042,ko:K08319
WIV39451.1	-	deoxycytidine deaminase	-0.919978	0.1899	0.133509	NC	NC	NC	1	O	-
WIV41118.1	yebR	glutathione peroxidase	0.361033	0.56173	0.313607	NC	NC	NC	1	T	ko:K08968
WIV37941.1	dcd	DnaA regulatory inactivator Hda	-0.137504	-0.638402	-0.371969	NC	NC	NC	1	F	ko:K01494
WIV36932.1	gpwA	BatD family protein	0.668794	0.984504	0.353637	NC	NC	NC	1	O	ko:K00432
WIV38658.1	yheS	flagellar basal-body rod protein FlgF	0.827421	0.462001	0.40439	NC	NC	NC	1	S	ko:K06158
WIV37286.1	hda	GTP cyclohydrolase I FolE	0.313815	-0.186878	0.0658879	NC	NC	NC	1	L	ko:K10763
WIV40870.1	batD	hypothetical protein P4A98_16415	-0.246837	0.501131	-0.31034	NC	NC	NC	1	S	-
WIV36550.1	folE	ATP-dependent zinc protease	0.176427	0.24731	0.516917	NC	NC	NC	1	H	ko:K01495
WIV36335.1	-	hypothetical protein P4A98_09975	-0.410685	-0.272655	-0.649588	NC	NC	NC	1	-	-
WIV39439.1	-	class I SAM-dependent rRNA methyltransferase	-0.344357	0.548728	0.0863843	NC	NC	NC	1	O	-
WIV40876.1	-	ubiquinol-cytochrome C chaperone family protein	0.751424	0.0206103	0.340491	NC	NC	NC	1	-	-
WIV40594.1	fabH_2	SPOR domain-containing protein	0.498856	0.0792018	-0.446867	NC	NC	NC	1	I	ko:K00648
WIV39238.1	-	ATP-dependent DNA helicase DinG	0.615287	0.277401	0.747535	NC	NC	NC	1	S	-
WIV40835.1	dedD	Lrp/AsnC family transcriptional regulator	-0.153351	-0.0746388	0.0709665	NC	NC	NC	1	S	ko:K03749
WIV38522.1	thiI	thiamine pyrophosphate-binding protein	-0.0837389	-0.235103	-0.826464	NC	NC	NC	1	HP	ko:K03151
WIV37193.1	dinG	MFS transporter	-0.037802	0.377235	-0.0592392	NC	NC	NC	1	KL	ko:K03722
WIV41757.1	bkdR	type 1 glutamine amidotransferase domain-containing protein	-0.264213	0.16665	-0.27486	NC	NC	NC	1	K	-
WIV39942.1	-	carbon-nitrogen hydrolase family protein	-0.627649	-0.18366	-0.176512	NC	NC	NC	1	C	-
WIV39596.1	J	lysophospholipid acyltransferase	-0.831318	-0.627523	-0.753839	NC	NC	NC	1	S	-
WIV40119.1	piuB	VOC family protein	-0.829365	-0.063162	-0.271155	NC	NC	NC	1	S	-
WIV40344.1	ramA	TetR/AcrR family transcriptional regulator	0.0817431	0.456488	0.470563	NC	NC	NC	1	S	ko:K18540
WIV38979.1	htrB	lipoprotein-releasing ABC transporter permease subunit	0.203533	0.373458	0.788496	NC	NC	NC	1	M	ko:K02517
WIV36552.1	-	GntR family transcriptional regulator	-0.535533	-0.530515	-0.962347	NC	NC	NC	1	S	ko:K06996
WIV36936.1	-	Wsp signal transduction system regulator diguanylate cyclase WspR	-0.108934	0.296427	0.313798	NC	NC	NC	1	K	-
WIV40956.1	lolE	sel1 repeat family protein	0.0554951	-0.636801	-0.559725	NC	NC	NC	1	M	ko:K09808
WIV39728.1	-	LEA type 2 family protein	-0.540363	-0.498166	-0.931445	NC	NC	NC	1	K	-
WIV40242.1	wspR	hypothetical protein P4A98_06665	-0.335349	0.163976	0.115477	NC	NC	NC	1	T	ko:K07315,ko:K11444
WIV40674.1	-	Lrp/AsnC family transcriptional regulator	0.584963	0	-0.380627	NC	NC	NC	1	S	-
WIV37203.1	-	YbaK/EbsC family protein	-0.133583	-0.527247	-0.222392	NC	NC	NC	1	S	-
WIV40246.1	-	glutathione binding-like protein	-0.583065	-0.716026	-0.26	NC	NC	NC	1	-	-
WIV41706.1	-	PHB depolymerase family esterase	-0.593449	-0.233719	-0.00423699	NC	NC	NC	1	S	-
WIV40730.1	gst	magnesium transporter CorA family protein	-0.709192	-0.913169	-0.706269	NC	NC	NC	1	H	ko:K00799
WIV39519.1	-	ATP-binding protein	-0.235059	-0.459432	-0.0513469	NC	NC	NC	1	Q	ko:K03932
WIV41368.1	-	transcription elongation factor GreAB	0.341373	0.531496	0.698146	NC	NC	NC	1	K	-
WIV41386.1	-	Lrp/AsnC family transcriptional regulator	0.621259	0.644958	0.172985	NC	NC	NC	1	T	ko:K02482
WIV37211.1	-	NTP transferase domain-containing protein	-0.614975	-0.602036	-0.848676	NC	NC	NC	1	K	-
WIV39490.1	nirL	TetR family transcriptional regulator DesT	0.440573	0.270648	0.326501	NC	NC	NC	1	K	-
WIV40442.1	-	23S rRNA pseudouridine(955/2504/2580) synthase RluC	-0.245112	-0.782769	-0.935347	NC	NC	NC	1	S	-
WIV37147.1	-	copper chaperone PCu(A)C	-0.788843	-0.36804	-0.319542	NC	NC	NC	1	M	-
WIV38294.1	desT	helix-turn-helix domain-containing protein	0.314109	0.679696	0.84944	NC	NC	NC	1	K	-
WIV40967.1	rluC	diguanylate cyclase	0.181192	0.339373	0.96985	NC	NC	NC	1	J	ko:K06179
WIV40123.1	-	transglycosylase domain-containing protein	0.145815	0.486229	0.417842	NC	NC	NC	1	S	ko:K09796
WIV37055.1	yegE	FMNH2-dependent alkanesulfonate monooxygenase	-0.19197	-0.0827404	-0.243303	NC	NC	NC	1	T	ko:K21084
WIV38169.1	recN	peptidylprolyl isomerase	0.0905123	0	-0.141661	NC	NC	NC	1	L	ko:K03631
WIV40482.1	ssuD	Asp-tRNA(Asn)/Glu-tRNA(Gln) amidotransferase subunit GatC	0.642724	-0.41033	-0.985925	NC	NC	NC	1	C	ko:K04091
WIV37396.1	slyD	hypothetical protein P4A98_19830	-0.20302	-0.040598	-0.561292	NC	NC	NC	1	G	ko:K03775
WIV37774.1	gatC	6-carboxytetrahydropterin synthase QueD	-0.514203	-0.0581384	-0.248089	NC	NC	NC	1	J	ko:K02435
WIV36992.1	-	multidrug transporter	-0.664424	-0.31865	0.179456	NC	NC	NC	1	-	-
WIV41292.1	queD	BolA family protein	-0.668127	-0.711875	-0.782886	NC	NC	NC	1	H	ko:K01737
WIV36789.1	-	hypothetical protein P4A98_28690	-0.0913403	-0.0726037	-0.110323	NC	NC	NC	1	S	ko:K07039
WIV39337.1	-	VWA domain-containing protein	0.0688619	-0.0226183	0.197446	NC	NC	NC	1	S	-
WIV37376.1	bolA	BolA family protein	0.218346	0.0402927	-0.128105	NC	NC	NC	1	T	ko:K05527
WIV36586.1	-	PA-I galactophilic lectin	-0.472834	-0.351881	-0.832273	NC	NC	NC	1	S	-
WIV38688.1	-	anaerobic/virulence modulator AnvM	-0.415037	0.584963	-0.253574	NC	NC	NC	1	S	ko:K09921
WIV40665.1	-	preprotein translocase subunit SecG	0.403124	0.366782	0.1657	NC	NC	NC	1	K	ko:K03704
WIV41430.1	-	50S ribosomal protein L7/L12	0.129416	-0.0140752	-0.627607	NC	NC	NC	1	S	ko:K20258
WIV40026.1	-	XRE family transcriptional regulator	-0.252362	-0.149126	-0.0744553	NC	NC	NC	1	S	-
WIV38153.1	secG	YgdI/YgdR family lipoprotein	-0.820451	-0.745683	-0.828145	NC	NC	NC	1	U	ko:K03075
WIV39650.1	rplL	dUTP diphosphatase	-0.0552824	0.23012	0.211504	NC	NC	NC	1	J	ko:K02935
WIV39186.1	-	pyrimidine/purine nucleoside phosphorylase	-0.188304	-0.0401203	-0.566815	NC	NC	NC	1	K	-
WIV41555.1	-	rRNA maturation RNase YbeY	-0.814021	-0.693295	-0.89733	NC	NC	NC	1	S	-
WIV38727.1	dut	DUF3313 domain-containing protein	-0.263034	0.0114048	-0.14439	NC	NC	NC	1	F	ko:K01520
WIV36655.1	ppnP	30S ribosomal protein S20	0.211107	0.172837	-0.196397	NC	NC	NC	1	S	ko:K09913
WIV39928.1	ybeY	phosphoribosylanthranilate isomerase	-0.577309	-0.565904	-0.854149	NC	NC	NC	1	J	ko:K07042
WIV40567.1	-	two-component system sensor histidine kinase HtpB	-0.178131	-0.031767	-0.288925	NC	NC	NC	1	S	-
WIV37966.1	rpsT	DOPA 4,5-dioxygenase family protein	-0.0967358	0.737569	0.313452	NC	NC	NC	1	J	ko:K02968
WIV40832.1	trpF	flagellar basal body L-ring protein FlgH	-0.105155	-0.403092	-0.990219	NC	NC	NC	1	E	ko:K01817
WIV40582.1	hptB	30S ribosomal protein S14	-0.414021	-0.373944	0.74366	NC	NC	NC	1	T	ko:K20976
WIV39001.1	-	sulfurtransferase complex subunit TusC	-0.277735	-0.485427	-0.448668	NC	NC	NC	1	Q	ko:K10253
WIV37154.1	flgH	EcsC family protein	-0.0515303	-0.190477	-0.432011	NC	NC	NC	1	N	ko:K02393
WIV41351.1	tusC	hypothetical protein P4A98_20765	-0.181838	0.0631396	-0.293731	NC	NC	NC	1	P	ko:K07236
WIV36352.1	-	YbaB/EbfC family nucleoid-associated protein	-0.890212	-0.264377	-0.0408337	NC	NC	NC	1	S	-
WIV36747.1	-	multidrug transporter	0.413374	-0.0336308	0.0839388	NC	NC	NC	1	-	-
WIV37174.1	-	response regulator transcription factor	-0.569736	-0.192098	0.0227799	NC	NC	NC	1	-	-
WIV36697.1	ybaB	YdbL family protein	-0.951318	-0.643323	-0.840164	NC	NC	NC	1	S	ko:K09747
WIV40025.1	-	NADH-quinone oxidoreductase subunit A	0.435864	0.0347654	-0.0523672	NC	NC	NC	1	-	-
WIV39880.1	-	SgcJ/EcaC family oxidoreductase	-0.576742	-0.580846	-0.650311	NC	NC	NC	1	T	-
WIV38712.1	ydbL	hypothetical protein P4A98_07600	0.030806	0.030806	-0.230198	NC	NC	NC	1	S	ko:K09978
WIV41320.1	nuoA	cupin domain-containing protein	0.339996	-0.336827	0.185215	NC	NC	NC	1	C	ko:K00330
WIV39533.1	-	S4 domain-containing protein	0.419051	0.0744024	0.170371	NC	NC	NC	1	S	-
WIV40429.1	-	30S ribosomal protein S9	-0.567773	-0.866094	-0.984276	NC	NC	NC	1	-	-
WIV39961.1	-	CheW domain-containing protein	-0.27645	0.564953	0.319542	NC	NC	NC	1	J	-
WIV37265.1	ybgC	hypothetical protein P4A98_29140	-0.222392	0.403793	0.0266351	NC	NC	NC	1	S	ko:K01075,ko:K07107
WIV39031.1	-	phosphohistidine phosphatase SixA	-0.00708942	0	-0.0503735	NC	NC	NC	1	-	-
WIV40513.1	yebG	flagellar motor stator protein MotA	-0.302927	0	-0.584963	NC	NC	NC	1	S	ko:K09918
WIV36766.1	-	dihydrofolate reductase	0.701099	0.177207	-0.176009	NC	NC	NC	1	NT	ko:K03408
WIV38512.1	IV02_06650	tRNA (adenosine(37)-N6)-threonylcarbamoyltransferase complex dimerization subunit type 1 TsaB	0.0878575	-0.159478	-0.146422	NC	NC	NC	1	S	-
WIV36836.1	yhhY	50S ribosome-binding protein YggL	0.599736	0.367132	0.803924	NC	NC	NC	1	J	ko:K03825
WIV37258.1	queC	YciI family protein	0.608917	0.608917	0.717066	NC	NC	NC	1	F	ko:K06920
WIV36302.1	-	efflux system transcriptional repressor NalD	-0.512375	0.0203918	0.180723	NC	NC	NC	1	Q	-
WIV40259.1	yeaZ	high frequency lysogenization protein HflD	-0.171953	0.622299	-0.325986	NC	NC	NC	1	O	ko:K14742
WIV36383.1	-	nitric-oxide reductase subunit NorB	-0.141128	-0.427154	-0.565701	NC	NC	NC	1	S	-
WIV36867.1	-	hypothetical protein P4A98_02035	0.228106	0.675565	-0.635946	NC	NC	NC	1	S	-
WIV40367.1	-	mechanosensitive ion channel	0.469983	-0.254101	0.26154	NC	NC	NC	1	K	ko:K18135
WIV41330.1	hflD	cob(I)yrinic acid a,c-diamide adenosyltransferase	0.481394	0.340767	0.447971	NC	NC	NC	1	S	ko:K07153
WIV39499.1	norB	CaiB/BaiF CoA-transferase family protein	0.668669	0.436212	0.708769	NC	NC	NC	1	C	ko:K04561
WIV39363.1	-	helix-turn-helix domain-containing protein	-0.0331669	-0.273565	-0.415037	NC	NC	NC	1	-	-
WIV37048.1	-	DUF5064 family protein	-0.630544	0.00688639	0.0273505	NC	NC	NC	1	C	-
WIV41238.1	-	type 4b pilus Flp secretin RcpA	0.749511	0.295223	0.881895	NC	NC	NC	1	-	-
WIV41200.1	-	putative hydro-lyase	0.343587	0.826281	0.265054	NC	NC	NC	1	S	-
WIV41057.1	pfiT	hypothetical protein P4A98_14735	0.106488	0.493512	0.288692	NC	NC	NC	1	K	-
WIV38777.1	betI	GntR family transcriptional regulator MpaR	0.18516	0.606246	0.905052	NC	NC	NC	1	K	ko:K02167
WIV37598.1	rcpA	glutaminase B	-0.204141	-0.263034	0.106199	NC	NC	NC	1	U	ko:K02280
WIV41790.1	-	ABC transporter permease	-0.434403	-0.053893	-0.563483	NC	NC	NC	1	-	-
WIV40023.1	-	cobaltochelatase subunit CobN	-0.228028	0.37005	0.621066	NC	NC	NC	1	IQ	-
WIV37345.1	aotQ	amidohydrolase family protein	0.0318323	0.0720112	0.267131	NC	NC	NC	1	P	ko:K02029,ko:K10020,ko:K10024
WIV39491.1	nirD	hypothetical protein P4A98_18325	0.107714	0.0386213	-0.0570309	NC	NC	NC	1	K	-
WIV36623.1	-	class I SAM-dependent methyltransferase	0.459967	0.023364	0.0801703	NC	NC	NC	1	S	-
WIV38949.1	glmR	ubiquinol oxidase subunit II	0.114993	0.540175	0.711543	NC	NC	NC	1	K	-
WIV36700.1	-	glutamine synthetase family protein	0	-0.154577	-0.112266	NC	NC	NC	1	-	-
WIV40408.1	-	CoA ester lyase	-0.482676	-0.645406	-0.15078	NC	NC	NC	1	C	-
WIV38206.1	-	NUDIX hydrolase	0.368495	0.344648	0.00761318	NC	NC	NC	1	Q	-
WIV37351.1	citE	alpha/beta hydrolase family protein	-0.641546	-0.0501858	-0.252714	NC	NC	NC	1	G	ko:K01644,ko:K18292
WIV41946.1	mutT_1	DUF3565 domain-containing protein	0.83405	0.847725	0.54942	NC	NC	NC	1	F	ko:K03574
WIV38348.1	miaA	TolC family protein	0.193508	0.11282	0.416762	NC	NC	NC	1	F	ko:K00791
WIV36941.1	cobU	hypothetical protein P4A98_11615	-0.532968	-0.364462	-0.353147	NC	NC	NC	1	H	ko:K02231
WIV39578.1	-	16S rRNA (cytosine(967)-C(5))-methyltransferase RsmB	-0.147557	-0.283793	-0.982926	NC	NC	NC	1	S	-
WIV37397.1	-	TetR family transcriptional regulator AmrR	-0.406214	-0.762264	-0.304334	NC	NC	NC	1	J	-
WIV37994.1	-	bifunctional biotin--[acetyl-CoA-carboxylase] ligase/biotin operon repressor	0.343954	0.376376	0.14505	NC	NC	NC	1	MU	-
WIV38985.1	sun	ureidoglycolate lyase	-0.494472	0.558967	0.123382	NC	NC	NC	1	J	ko:K03500
WIV36206.1	amrR	sulfite reductase flavoprotein subunit alpha	-0.7633	0.0999084	-0.468195	NC	NC	NC	1	K	ko:K18129
WIV39641.1	birA	ABC transporter ATP-binding protein	0.497958	-0.641106	-0.738802	NC	NC	NC	1	HK	ko:K03524
WIV37805.1	piuB	DNA helicase II	-0.522953	-0.132638	-0.232173	NC	NC	NC	1	P	ko:K00380
WIV40014.1	opuBA	cell division protein ZapE	-0.0995357	0.932886	0.964595	NC	NC	NC	1	E	ko:K05847
WIV39275.1	spuA	zinc transporter ZntB	-0.472488	-0.758792	-0.236761	NC	NC	NC	1	S	ko:K07010
WIV38847.1	uvrD	Na+/H+ antiporter	-0.207856	-0.186917	0.0109158	NC	NC	NC	1	L	ko:K03657
WIV41659.1	-	LysR family transcriptional regulator	-0.328422	-0.865379	-0.488887	NC	NC	NC	1	S	ko:K06916
WIV36451.1	zntB	recombinase family protein	0.451479	-0.671377	0.115993	NC	NC	NC	1	P	ko:K16074
WIV36667.1	rlmM	DUF488 domain-containing protein	-0.180035	0.389628	0.595669	NC	NC	NC	1	J	ko:K06968
WIV40284.1	yjcE	FAD-dependent oxidoreductase	0.451696	-0.517607	-0.684877	NC	NC	NC	1	P	ko:K03316
WIV40692.1	-	tRNA epoxyqueuosine(34) reductase QueG	-0.312299	-0.189704	-0.226908	NC	NC	NC	1	L	-
WIV37172.1	yeaO	high-affinity branched-chain amino acid ABC transporter ATP-binding protein LivG	0.214125	0.170841	-0.165809	NC	NC	NC	1	S	-
WIV38390.1	-	sensor histidine kinase N-terminal domain-containing protein	0.35992	0.534598	0.756991	NC	NC	NC	1	C	-
WIV39957.1	rhlE	response regulator transcription factor	-0.458925	-0.681318	-0.694374	NC	NC	NC	1	JKL	ko:K11927
WIV38353.1	queG	isohexenylglutaconyl-CoA hydratase	-0.131912	-0.677512	-0.620411	NC	NC	NC	1	C	ko:K18979
WIV37166.1	livG	dethiobiotin synthase	0.373908	0.938971	0.748868	NC	NC	NC	1	E	ko:K01995
WIV39958.1	-	DUF2802 domain-containing protein	0.284881	0.0597062	0.144874	NC	NC	NC	1	T	ko:K07688,ko:K07690
WIV41052.1	atuE	aminopeptidase	0.425306	-0.68634	0.0801703	NC	NC	NC	1	I	ko:K13779
WIV39480.1	bioD	DEAD/DEAH box helicase	0.159996	0.936274	0.742299	NC	NC	NC	1	H	ko:K01935
WIV36764.1	-	class I SAM-dependent methyltransferase	-0.712052	-0.678757	-0.891128	NC	NC	NC	1	S	-
WIV41988.1	-	RHS repeat-associated core domain-containing protein	0.522522	0.339358	0.803935	NC	NC	NC	1	S	-
WIV41951.1	-	glycine-betaine demethylase subunit GbcA	0.825226	0.562191	-0.933766	NC	NC	NC	1	KL	ko:K08282
WIV38283.1	yhjG	GNAT family N-acetyltransferase	-0.68226	0.563901	0.466384	NC	NC	NC	1	M	ko:K07290
WIV41308.1	-	type 1 glutamine amidotransferase	0.375509	0.697437	-0.0905123	NC	NC	NC	1	Q	-
WIV41550.1	-	AMP-binding protein	-0.571994	0.803162	0.100621	NC	NC	NC	1	M	-
WIV38201.1	-	5-carboxymethyl-2-hydroxymuconate semialdehyde dehydrogenase	0.387023	0.62426	0.667899	NC	NC	NC	1	K	-
WIV41444.1	acs	hypothetical protein P4A98_21200	-0.655172	0.448901	0.981853	NC	NC	NC	1	IQ	ko:K00666
WIV39586.1	gph	FxsA family protein	-0.949814	0.635148	-0.140699	NC	NC	NC	1	G	ko:K01091
WIV39793.1	hpaE	YqgE/AlgH family protein	0.940129	-0.673856	0.155518	NC	NC	NC	1	C	ko:K00151
WIV39676.1	rpmD	DUF2790 domain-containing protein	-0.799467	-0.896252	0.359403	NC	NC	NC	1	J	ko:K02907
WIV37681.1	fxsA	ferredoxin family protein	-0.0144031	0.042366	0.40184	NC	NC	NC	1	S	ko:K07113
WIV39384.1	yqgE	T6SS immunity factor Tis1	-0.708951	-0.343302	-0.854802	NC	NC	NC	1	K	ko:K07735
WIV37360.1	-	thioredoxin family protein	-0.639389	-0.213244	-0.820076	NC	NC	NC	1	S	-
WIV40322.1	fdxA	hypothetical protein P4A98_16040	-0.14274	0.27518	-0.786596	NC	NC	NC	1	C	ko:K05524
WIV41944.1	-	glycerol uptake facilitator protein GlpF	0.505509	0.603913	0.317705	NC	NC	NC	1	-	-
WIV39529.1	-	phage holin family protein	0.0352755	0.319068	-0.119053	NC	NC	NC	1	-	-
WIV40360.1	glpF	molybdopterin converting factor subunit 1	0.449079	-0.181113	0.338048	NC	NC	NC	1	U	ko:K02440
WIV39989.1	moaD	phasin family protein	-0.0658879	-0.438121	-0.386693	NC	NC	NC	1	H	ko:K03636
WIV40930.1	-	DUF190 domain-containing protein	0.603857	0.283939	0.0869833	NC	NC	NC	1	S	-
WIV36880.1	gltJ	MFS transporter	0.115214	0.304691	0.83307	NC	NC	NC	1	P	ko:K02029,ko:K10003
WIV38465.1	phaI	DUF1161 domain-containing protein	0.409255	0.243669	-0.293359	NC	NC	NC	1	S	-
WIV37676.1	-	VOC family protein	-0.592825	-0.653197	-0.729146	NC	NC	NC	1	S	-
WIV40375.1	-	type II secretion system secretin GspD	-0.968636	-0.463401	-0.423872	NC	NC	NC	1	S	-
WIV39030.1	-	DNA-binding transcriptional regulator Fis	0.392317	-0.309684	-0.937439	NC	NC	NC	1	S	-
WIV39951.1	-	GspF family T2SS innner membrane protein variant XcpS	0.307484	0.0962153	0.111645	NC	NC	NC	1	E	-
WIV41631.1	-	ferredoxin-type protein NapF	0.40018	-0.0480943	0.683973	NC	NC	NC	1	-	-
WIV36356.1	lspD	hypothetical protein P4A98_24760	0.679145	0.705715	0.822002	NC	NC	NC	1	NU	ko:K02453
WIV38257.1	fis	YcgL domain-containing protein	-0.812761	-0.452632	-0.288245	NC	NC	NC	1	K	ko:K03557
WIV37060.1	napF	hypothetical protein P4A98_05835	0.0416009	-0.402304	-0.379663	NC	NC	NC	1	C	ko:K02572
WIV37234.1	-	HPr family phosphocarrier protein	-0.5738	-0.626886	-0.994408	NC	NC	NC	1	O	ko:K04085
WIV36828.1	-	APH(3')-II family aminoglycoside O-phosphotransferase	-0.470094	-0.176362	-0.733676	NC	NC	NC	1	-	-
WIV39488.1	nirH	metallophosphoesterase family protein	0.275302	0.210693	0.254085	NC	NC	NC	1	K	-
WIV40812.1	-	HigA family addiction module antitoxin	0.870871	0.849094	0.982603	NC	NC	NC	1	K	-
WIV39797.1	-	malonate decarboxylase subunit delta	0.0807827	-0.273648	0.109072	NC	NC	NC	1	J	ko:K19272,ko:K19299,ko:K19300
WIV36469.1	-	LysR family transcriptional regulator	-0.44271	0.0799683	-0.704932	NC	NC	NC	1	-	-
WIV39171.1	mdcC	TetR/AcrR family transcriptional regulator	-0.979822	-0.24888	0.900101	NC	NC	NC	1	C	ko:K13931
WIV40642.1	-	type VI secretion system lipoprotein TssJ	-0.143814	-0.545804	-0.886841	NC	NC	NC	1	Q	-
WIV36726.1	tetR9	DUF2875 family protein	0.796593	0.385551	0.484235	NC	NC	NC	1	K	ko:K09017
WIV41892.1	-	NADH-quinone oxidoreductase subunit NuoN	0.034661	0.514573	0.541938	NC	NC	NC	1	K	-
WIV39049.1	-	TonB-dependent receptor	0.0492435	-0.483424	-0.5333	NC	NC	NC	1	S	ko:K11906
WIV38462.1	phaC2	bifunctional delta(1)-pyrroline-2-carboxylate/delta(1)-piperideine-2-carboxylate reductase	0.642448	0.246411	0.602977	NC	NC	NC	1	I	ko:K03821
WIV39220.1	-	heme ABC transporter ATP-binding protein	-0.603647	0.713437	0.713437	NC	NC	NC	1	S	-
WIV41309.1	nuoN	hypothetical protein P4A98_25380	0.517645	-0.320007	-0.294641	NC	NC	NC	1	C	ko:K00343
WIV37531.1	-	sulfurtransferase complex subunit TusB	-0.262267	-0.878632	-0.136736	NC	NC	NC	1	P	-
WIV36968.1	comC	LysR family transcriptional regulator NmoR	0.729911	0.692659	0.15341	NC	NC	NC	1	C	ko:K13609,ko:K16844
WIV39715.1	-	lipid A hydroxylase LpxO	-0.862743	0.394515	0.0322403	NC	NC	NC	1	K	-
WIV41548.1	-	winged helix-turn-helix domain-containing protein	0.712837	0.810368	0.418552	NC	NC	NC	1	-	-
WIV39734.1	uidC	tRNA adenosine(34) deaminase TadA	-0.0959691	0.694935	0.99284	NC	NC	NC	1	S	ko:K16140
WIV37999.1	mexD	ribonuclease P protein component	0.10497	0.0402639	-0.069709	NC	NC	NC	1	U	ko:K03296,ko:K18146,ko:K18296
WIV37804.1	aspH	tetratricopeptide repeat protein	-0.305936	-0.618664	-0.632843	NC	NC	NC	1	O	ko:K12979
WIV36197.1	-	thioredoxin family protein	0.337525	0.0948235	-0.436099	NC	NC	NC	1	S	-
WIV40174.1	tadA	ABC transporter ATP-binding protein	0.343954	0.13245	-0.859976	NC	NC	NC	1	FJ	ko:K11991
WIV38968.1	rnpA	DUF805 domain-containing protein	-0.623491	-0.912655	-0.908893	NC	NC	NC	1	J	ko:K03536
WIV38983.1	-	ankyrin repeat domain-containing protein	-0.658566	-0.384314	-0.479397	NC	NC	NC	1	NU	-
WIV39581.1	potA2	DUF4870 domain-containing protein	0.836877	-0.395731	0.559024	NC	NC	NC	1	E	ko:K02052,ko:K11072,ko:K11076
[truncated: 45 more rows]

## Sheet: S5-EPN2-Pa
Table. S5. Proteins consistently upregulated throughout the time course of selenium nanoparticle treatment in P. aeruginosa PA14.
[truncated: 75 more rows]

[truncated: 7 more sheets: S6-EPN3-Pa, S7-TotalProtein-Pm, S8-KEGG-Up-Pm, S9-KEGG-Down-Pm, S10-EPN1-Pm, S11-EPN2-Pm, S12-EPN3-Pm]
